# Supplementary material for: Impact of a Pitanga Leaf Extract to Prevent Lipid Oxidation Processes during Shelf Life of Packaged Pork Burgers: An Untargeted Metabolomic Approach
Source: Foods. 2020 Nov 15;9(11):1668. doi: 10.3390/foods9111668 (PMC7696221; doi:10.3390/foods9111668)
Supplement: Supplementary file 1 [file foods-09-01668-s001.zip]

Archive with 2 entries (2 files):
- foods-934250 - supplementary Figure S1.jpg
- foods-934250 - supplementary tables.xlsx
