# Supplementary material for: Impact of a Pitanga Leaf Extract to Prevent Lipid Oxidation Processes during Shelf Life of Packaged Pork Burgers: An Untargeted Metabolomic Approach
Source: Foods. 2020 Nov 15;9(11):1668. doi: 10.3390/foods9111668 (PMC7696221; doi:10.3390/foods9111668)
Supplement: Supplementary file 1 [file foods-09-01668-s001.zip › foods-934250 - supplementary tables.xlsx]

## Sheet: Table S1
Processing Workflow:
1) Batch Targeted Feature Extraction
2) Peak filters: > = 5000 counts
3) Ion Species: +H, +Na, +K, -H2O, -electron
4) Matching tolerances and scoring: RT window (+0.1 min); Mass window = 5ppm
5) Integration: Agile 2
6) Chromatogram Format: centroid when available, otherwise profile
7) Spectrum Extraction and Centroiding: Average scans > 10% of peak weight; centroid when available otherwise profile
8) Find by formula filters: Absolute height > = 5000 counts
9) Matching score cut-off: 50%

## Sheet: Table  S2
Compound name	FoodDB_ID	Kegg ID	HMDB ID	InChIKey	SMILES	PubChemID	RT (min)	Pitanga-r001	Pitanga-r002	Pitanga-r003	CompositeSpectrum
3-Methoxysinensetin	FDB000219	not available	not available	InChIKey=CHXSDKWBSFDZEU-UHFFFAOYSA-N	COC1=CC2=C(C(=O)C(OC)=C(O2)C2=CC(OC)=C(OC)C=C2)C(OC)=C1OC	not available	5.742	291290	291290	316557	(385.1329, 499.6)(420.16592, 16791.28)(421.16846, 2512.51)(402.1546, 7460.11)(403.15805, 1585.2649)(427.1221, 666.48)(430.13477, 9056.665)
4-p-Coumaroylquinic acid	FDB000237	not available	not available	InChIKey=XWRHBGVVCOSNKO-OPGYGNEESA-N	O[C@@H]1CC(O)(C[C@@H](O)C1OC(=O)\C=C\C1=CC=C(O)C=C1)C(O)=O	not available	1.692	142398	142633	134942	(321.09607, 5450.76)(364.10056, 606.7834)(365.0989, 20341.326)(366.10107, 814.0967)
2-S-Glutathionyl caftaric acid	FDB000246	not available	not available	InChIKey=FRUUTAANUZUTPG-QHHAFSJGSA-N	NC(CCC(=O)NC(CSC1=C(\C=C\C(=O)OC(C(O)C(O)=O)C(O)=O)C=CC(O)=C1O)C(=O)NCC(O)=O)C(O)=O	not available	11.761	416809	436320	410191	(617.11383, 14778.196)(618.11664, 3231.6267)
3-Sinapoylquinic acid	FDB000252	not available	not available	InChIKey=DTJWTKVKHOJHJK-LTLLRWTCSA-N	COC1=CC(\C=C\C(=O)O[C@@H]2C[C@](O)(C[C@@H](O)[C@@H]2O)C(O)=O)=CC(OC)=C1O	not available	6.902	448251	468268	446208	(416.15552, 8689.304)(417.16455, 954.30664)
Avenanthramide 2p	FDB000283	not available	not available	InChIKey=QGUMNWHANDITDB-FPYGCLRLSA-N	OC(=O)C1=CC(O)=CC=C1NC(=O)\C=C\C1=CC=C(O)C=C1	not available	9.3905	1898562	1763683	1625520	(299.0769, 1348.29)(304.05484, 160870.02)(305.05603, 18512.992)
Avenanthramide 2c	FDB000284	not available	not available	InChIKey=IDUUXROOZBOOPH-QHHAFSJGSA-N	OC(=O)C1=CC(O)=CC=C1NC(=O)\C=C\C1=CC(O)=C(O)C=C1	not available	9.638	2997129	3520155	3134350	(315.0724, 81791.53)(316.07504, 8278.363)(317.07666, 337.88333)(297.06116, 15169.87)(298.06436, 937.25665)(320.04846, 350.41)
24-Methylcholestanol ferulate	FDB000307	not available	not available	InChIKey=NLHPCZDTMWKEFC-CQDFPANQSA-N	[H][C@@]12CCC3C4CC[C@H]([C@H](C)CCC(C)C(C)C)[C@@]4(C)CCC3[C@@]1(C)CC[C@@H](C2)OC(=O)\C=C\C1=CC(OC)=C(O)C=C1	not available	25.089	728877	768165	797041	(601.42505, 109.759995)(583.4152, 15041.891)(584.4182, 5325.5366)(585.4234, 108.36)
24-Methyllathosterol ferulate	FDB000309	not available	not available	InChIKey=OZCGBWSNAGOZDD-HATWAXMMSA-N	[H][C@@]12CC=C3C4CC[C@H]([C@H](C)CCC(C)C(C)C)[C@@]4(C)CCC3[C@@]1(C)CC[C@@H](C2)OC(=O)\C=C\C1=CC(OC)=C(O)C=C1	not available	23.047	697518	670715	781047	(599.4102, 16335.806)(600.413, 6011.33)(601.4151, 312.82333)
Todolactol A	FDB000330	not available	not available	InChIKey=VUKYFJWPBAAZAU-UHFFFAOYSA-N	COC1=CC(CC2C(O)OCC2C(O)C2=CC=C(O)C(OC)=C2)=CC=C1O	not available	14.827	1518842	1550000	1556867	(359.15015, 49673.254)(360.1527, 7805.937)
p-HPEA-EA	FDB000350	not available	not available	VPOVFCBNUOUZGG-VVHNFQOZSA-N	C\C=C(\C=O)C(CC=O)CC(=O)OCCC1=CC=C(O)C=C1	not available	10.1308	91333	84618	89846	(345.13358, 4244.947)(369.11963, 754.22003)
5-Heneicosenylresorcinol	FDB000353	not available	not available	GLTKJEJHHDXKDE-UHFFFAOYSA-N	CCCCCCCCCCCCCCCCCCCC=CC1=C(C=CC=C1O)O	129849913	24.459	209417	152758	207015	(404.69315, 2198.26)(407.36682, 5433.885)(385.34668, 5978.0063)(386.3496, 832.79004)(425.34055, 3065.5364)
6-Deoxo-25-methyldolichosterone	FDB001421	not available	not available	InChIKey=LCHQVKGTAJHVHI-DPRYMOCKSA-N	[H][C@@]12CCC3C4CCC([C@H](C)[C@@H](O)[C@H](O)C(=C)C(C)(C)C)[C@@]4(C)CCC3[C@@]1(C)C[C@@H](O)[C@@H](O)C2	not available	25.411	267040	277005	315969	(463.37857, 18891.787)(445.36832, 22926.568)
5,7,3',4'-Tetrahydroxyflavanone 7-alpha-L-arabinofuranosyl-(1->6)-glucoside	FDB001711	not available	not available	InChIKey=IKTUDKBXMZIAIC-UHFFFAOYSA-N	CN1C2=CC=CC=C2C(C)(C)C11OC2C(=C1)N(C)C1=CC=CC=C1C2(C)C	not available	15.654	6762048	6983260	6851926	(342.20816, 350587.0)(343.21106, 64296.676)(344.21832, 16044.51)
5'-(E)-Feruloyl)-3-(2'-methylarabinosylxylose)	FDB002050	not available	not available	InChIKey=YGNHGXTZNFXTBH-GQCTYLIASA-N	COC1C(OC2C(O)COC(O)C2O)OC(COC(=O)\C=C\C2=CC=C(O)C(OC)=C2)C1O	not available	7.705	2525978	2554453	2726516	(472.18298, 183775.05)(473.18546, 31741.742)
Scutellarein	FDB002464	not available	not available	InChIKey=JVXZRQGOGOXCEC-UHFFFAOYSA-N	OC1=CC=C(C=C1)C1=CC(=O)C2=C(O1)C=C(O)C(O)=C2O	not available	11.443	339087	339897	341253	(287.05563, 11465.81)(288.0588, 475.98837)(286.07162, 612.57)
Rhamnetin	FDB002829	not available	not available	InChIKey=JGUZGNYPMHHYRK-UHFFFAOYSA-N	COC1=CC2=C(C(=O)C(O)=C(O2)C2=CC=C(O)C(O)=C2)C(O)=C1	not available	7.1125	230387	212491	215680	(318.05994, 4479.737)(317.0668, 792.08)(335.0927, 225.815)(316.0798, 8502.067)
N-6-Isopent-2-enyl-adenosine	FDB003961	not available	not available	USVMJSALORZVDV-OXUWNYNTSA-N	[H][C@@]1(CO)O[C@]([H])(N2C=NC3=C(NCC=C(C)C)N=CN=C23)[C@@]([H])(O)[C@@]1([H])O	not available	5.946	6137437	6368424	6468877	(336.16696, 364263.0)(337.16943, 42665.746)
Docosenic acid	FDB004026	not available	not available	ATNNLHXCRAAGJS-QZQOTICOSA-N	[H]\C(CCCCCCCCCCCCCCCCCCC)=C(\[H])C(O)=O	not available	24.986	601010	616878	623514	(338.34286, 93523.5)(339.34555, 17349.79)
15-Hydroxy-3-dehydrodeoxyfruticin	FDB005681	not available	not available	NEJKUCWBWUMARI-UHFFFAOYSA-N	CC=C(C)C(=O)OC1CC(C)(O)C=CC(=O)C(CO)=CC2OC(=O)C(=C)C12	not available	14.837	1536099	1545623	1582105	(359.1503, 135613.3)(360.15274, 22027.654)(341.13852, 11859.323)
2-N-Amylfuran	FDB006023	not available	not available	YVBAUDVGOFCUSG-UHFFFAOYSA-N	CCCCCC1=CC=CO1	not available	18.293	2424680	2272024	2199251	(121.1016, 150681.98)(122.1048, 12824.427)(143.08574, 14462.977)
4-Hydroxypiperitone	FDB006069	not available	not available	NCNOFEZLRJLBDH-UHFFFAOYSA-N	CC(C)C1CC(O)C(C)CC1=O	not available	5.184	3118397	3156310	3772340	(153.12816, 103849.1)(135.1174, 44391.734)
Dimethyl benzofuran	FDB006477	not available	not available	YGBXXWTZWLALGR-UHFFFAOYSA-N	CC1=C(C)C2=CC=CC=C2O1	not available	17.655	880390	848540	850664	(147.0806, 12602.058)(129.0699, 32211.125)
Benzyl 6-O-beta-D-apiofuranosyl-beta-D-glucoside	FDB007539	not available	not available	InChIKey=NJMQSVWMCODQIP-FQXXIRCGSA-N	OC[C@@]1(O)CO[C@@H](OC[C@H]2O[C@@H](OCC3=CC=CC=C3)[C@H](O)[C@@H](O)[C@@H]2O)[C@@H]1O	not available	5.927	2413679	2559438	2551102	(420.18765, 132226.67)(421.18994, 19546.158)
Benzyl alcohol beta-D-rutinoside	FDB007542	not available	not available	InChIKey=SMUMBCREXHTKFN-VZOUQOBNSA-N	C[C@@H]1O[C@@H](OC[C@H]2O[C@@H](OCC3=CC=CC=C3)[C@H](O)[C@@H](O)[C@@H]2O)[C@H](O)[C@H](O)[C@H]1O	not available	7.358	1624942	1635548	1654688	(434.20303, 81097.79)(435.20535, 13378.203)
(E)-3-Phenyl-2-propenal	FDB008782	not available	not available	InChIKey=KJPRLNWUNMBNBZ-QPJJXVBHSA-N	O=C\C=C\C1=CC=CC=C1	not available	17.659	1205133	1180020	1111082	(115.0546, 61909.535)(116.06127, 17054.584)
(+/-)-trans- and cis-4,8-Dimethyl-3,7-nonadien-2-yl acetate	FDB009325	not available	not available	AZPPBYINNXLPQZ-UHFFFAOYSA-N	CC(OC(C)=O)C=C(C)CCC=C(C)C	not available	11.007	1321498	1313151	1278510	(193.1596, 55252.05)(175.14897, 42099.74)
Resveratrol	FDB011814	not available	not available	InChIKey=LUKBXSAWLPMMSZ-UHFFFAOYSA-N	OC1=CC=C(C=CC2=CC(O)=CC(O)=C2)C=C1	not available	13.044	321764	351678	363553	(229.08678, 9756.547)(230.09009, 491.78336)(233.11784, 5076.04)
Gibberellin A25	FDB013673	not available	not available	InChIKey=XOUJCIPAKFLTCI-UHFFFAOYSA-N	CC1(CCCC2(C3CCC4CC3(CC4=C)C(C12)C(O)=O)C(O)=O)C(O)=O	not available	14.331	1303063	1444894	1469224	(345.1708, 95089.68)(346.17355, 15780.583)
Theaspirone	FDB013881	not available	not available	InChIKey=AXQMCYYCOKLZPP-UHFFFAOYSA-N	CC1CCC2(O1)C(C)=CC(=O)CC2(C)C	not available	4.747	1863391	1915960	1798899	(191.14397, 62527.723)(173.13377, 27522.31)
Ganodermic acid Jb	FDB014004	not available	not available	InChIKey=VFCVARJMDQZNKD-VXLYETTFSA-N	CC(CC\C=C(/C)C(O)=O)C1CC(O)C2(C)C3=CCC4C(C)(C)C(O)CCC4(C)C3=CCC12C	not available	19.39	4944385	5052273	5049741	(453.33838, 276765.72)(454.3409, 70133.76)(435.32678, 46709.887)(436.32935, 11933.974)
7-Hydroxyaustrobailignan 5	FDB018399	not available	not available	InChIKey=SDXLCXZRXWWAGW-UHFFFAOYSA-N	CC(CC1=CC=C2OCOC2=C1)C(C)C(O)C1=CC=C2OCOC2=C1	not available	15.521	467675	500761	505505	(343.1544, 21332.037)(325.14426, 42073.465)
3b-Hydroxy-6b-methoxy-7(11)-eremophilen-12,8b-olide	FDB020569	not available	not available	InChIKey=OBOOZVIHEDVWHF-UHFFFAOYSA-N	COC1C2=C(C)C(=O)OC2CC2CCC(O)C(C)C12C	not available	18.836	928099	1010104	951342	(263.1654, 71556.65)(245.15373, 12064.397)
(-)-jasmonoyl-L-isoleucine	FDB030078	not available	not available	IBZYPBGPOGJMBF-UHFFFAOYSA-M	CCC=CCC1C(CC(=O)NC(C(C)CC)C([O-])=O)CCC1=O	not available	17.751	1956923	1992875	2006959	(304.19214, 113309.84)(305.20328, 10448.66)
(2-trans-6-trans)-farnesoate	FDB030091	not available	not available	WJHFZYAELPOJIV-IJFRVEDASA-M	[H]\C(CC\C(C)=C(/[H])C([O-])=O)=C(\C)CCC=C(C)C	not available	15.424	1407235	1522964	1212286	(217.15935, 90437.79)(218.1623, 16477.889)(199.14795, 10759.971)
1-16:0-2-18:3-digalactosyldiacylglycerol	FDB030202	not available	not available	WVWINZZVFAFVMJ-UHFFFAOYSA-N	CCCCCCCCCCCCCCCC(=O)OCC(COC1OC(COC2OC(CO)C(O)C(O)C2O)C(O)C(O)C1O)OC(=O)CCCCCCCC=CCC=CCC=CCC	not available	26.683	1414181	1734661	1742550	(932.63306, 127010.31)(933.63556, 57255.26)(934.63696, 13182.304)
1-18:2-2-18:3-monogalactosyldiacylglycerol	FDB030225	not available	not available	ZOXXEOPHAYLXLA-UHFFFAOYSA-N	CCCCCC=CCC=CCCCCCCCC(=O)OCC(COC1OC(CO)C(OO)C(O)C1O)OC(=O)CCCCCCCC=CCC=CCC=CCC	not available	26.495	1490230	1688069	1615968	(792.5644, 144072.95)(793.5669, 57514.91)(794.5684, 12127.327)
16, 17-dihydro-16ë±, 17-dihydroxy GA9	FDB030269	not available	not available	OXEMPUBMLFVGQQ-XAGBHBTISA-M	[H][C@@]12C[C@@]3(C[C@]1(O)CO)[C@@]([H])(CC2)C12CCC[C@](C)(C(=O)O1)[C@@]2([H])[C@]3([H])C([O-])=O	not available	12.216	270114	266505	259168	(331.15424, 22106.514)(313.14392, 13575.477)
18-oxo-oleate	FDB030281	not available	not available	SNOSCANYFCXCGY-UHFFFAOYSA-M	[O-]C(=O)CCCCCCCC=CCCCCCCCC=O	not available	19.942	1798004	1795524	1763158	(277.2167, 148344.34)(278.21988, 21644.703)
2-butyl-4-hydroxy-5-methyl-3(2H)-furanone	FDB030323	not available	not available	NSQYDLCQAQCMGE-UHFFFAOYSA-M	CCCCC1OC(C)=C([O-])C1=O	not available	17.685	2401823	2397000	2358695	(151.076, 108652.38)(133.06493, 19540.18)
3,4-Dihydroxyphenylglycol	FDB030385	not available	not available	MTVWFVDWRVYDOR-UHFFFAOYSA-N	OCC(O)C1=CC(O)=C(O)C=C1	not available	4.454	1396682	1393778	1340207	(154.05025, 1078.0984)(171.06593, 41996.98)(172.06902, 2302.4617)(190.59932, 3346.2385)(170.08095, 667.185)
3-heptaprenyl-4-hydroxybenzoate	FDB030425	not available	not available	PEMFGDIFKKXFRG-UHFFFAOYSA-M	CC(C)=CCCC(C)=CCCC(C)=CCCC(C)=CCCC(C)=CCCC(C)=CCCC(C)=CCC1=C(O)C=CC(=C1)C([O-])=O	not available	26.497	9382756	10577771	10908880	(613.4851, 401363.5)(614.4876, 150923.95)(615.49615, 45306.875)(616.49927, 6293.53)(595.4734, 56874.99)(596.476, 19162.69)
4ë±-carboxy-stigmasta-7,24(241)-dien-3ë_-ol	FDB030525	not available	not available	PLFNGFVQAIAQFS-GORJCXOYSA-M	[H]\C(C)=C(/CC[C@@]([H])(C)C1([H])CCC2([H])C3=CCC4([H])[C@]([H])(C([O-])=O)[C@@]([H])(O)CC[C@]4(C)C3([H])CC[C@]12C)C(C)C	not available	21.195	959935	904336	945309	(437.34213, 41137.99)(438.34497, 11092.0205)
8'-hydroxyabscisate	FDB030631	not available	not available	AVFORCKFTWHFAR-UHFFFAOYSA-M	CC(C=CC1(O)C(C)=CC(=O)CC1(C)CO)=CC([O-])=O	not available	6.338	1533359	1545465	1467540	(261.11328, 73041.52)(243.10217, 14268.906)
Catechol	FDB030715	not available	not available	YCIMNLLNPGFGHC-UHFFFAOYSA-N	OC1=CC=CC=C1O	not available	3.07067	2043820	2059241	2059241	(111.04411, 2812.732)(128.07097, 3029.272)(110.06035, 23034.996)
Coumarin	FDB030742	not available	not available	ZYGHJZDHTFUPRJ-UHFFFAOYSA-N	O=C1OC2=CC=CC=C2C=C1	not available	4.188	1377533	1406667	1441458	(147.0445, 156.63333)(146.06062, 32726.6)(171.0294, 1829.4401)
Geranate	FDB030884	not available	not available	ZHYZQXUYZJNEHD-UHFFFAOYSA-M	CC(C)=CCCC(C)=CC([O-])=O	not available	18.335	1707842	1687748	1631544	(149.09663, 64843.156)(131.08583, 27454.1)
Lysolecithin	FDB005287	C04230	not available	YAMUFBLWGFFICM-PTGWMXDISA-N	CCCCCCCC\C=C/CCCCCCCC(=O)OC[C@@]([H])(O)COP([O-])(=O)OCC[N+](C)(C)C	not available	25.022	738278	718166	723603	(522.3577, 1254662.6)(523.36066, 333881.97)(524.3635, 88143.73)(544.33954, 146139.52)(545.34174, 30071.15)
Alline	FDB002406	not available	HMDB30533	InChIKey=CBQYNPHHHJTCJS-UHFFFAOYSA-N	CN1CCC2(O)C1NC1=CC=CC=C21	not available	6.787	957189	782854	782854	(195.0895, 9448218.0)(196.48836, 849794.9)(197.10379, 72886.19)
Feniculin	FDB002794	not available	HMDB30838	InChIKey=JGELFJUQMIUNOO-PLNGDYQASA-N	C\C=C/C1=CC=C(OCC=C(C)C)C=C1	not available	17.291	2099783	2032880	1925670	(203.14447, 37130.688)(185.13326, 145657.33)(186.14366, 16337.517)
2-Carboxy-4-dodecanolide	FDB002975	not available	HMDB30987	InChIKey=FMXVFWDIAZJILA-UHFFFAOYSA-N	CCCCCCCCC1CC(C(O)=O)C(=O)O1	not available	9.79	429592	413986	422822	(225.1494, 20042.98)(207.13857, 18121.234)
Linalool oxide D 3-[apiosyl-(1->6)-glucoside]	FDB003434	not available	HMDB31367	InChIKey=AINNVCLTLJOODL-UHFFFAOYSA-N	CC1(C)OC(C)(CCC1OC1OC(COC2OCC(O)(CO)C2O)C(O)C(O)C1O)C=C	not available	8.921	9141078	9247376	9629542	(465.2338, 65356.223)(466.23666, 11489.37)(503.18906, 16033.406)(487.21713, 364564.22)(488.21948, 62200.51)
Annuionone B	FDB008843	not available	HMDB32121	InChIKey=LYMNQFZEIGCRGT-SNAWJCMRSA-N	CC(=O)\C=C\C1C2(C)COC1(C)CC(=O)C2	not available	7.682	1149309	905838	862350	(223.1335, 11912.094)(205.12312, 42933.902)
Vestitone 7-glucoside	FDB011002	not available	HMDB33012	InChIKey=NJODPRHPJQYTHX-UHFFFAOYSA-N	COC1=CC(O)=C(C=C1)C1COC2=C(C1)C=CC(OC1OC(CO)C(O)C(O)C1O)=C2	not available	15.755	697580	778848	719611	(417.15494, 25405.494)(209.08167, 20475.807)
Feruloyl-2-hydroxyputrescine	FDB011507	not available	HMDB33465	InChIKey=MHXWDKFRPOVGGG-HWKANZROSA-N	COC1=CC(\C=C\C(=O)NCC(O)CCN)=CC=C1O	not available	5.866	2995003	3061400	2987287	(281.1505, 156831.36)(282.1529, 18490.713)
Furomammea D	FDB011823	not available	HMDB33708	InChIKey=KTMGXZPJSXTUNM-UHFFFAOYSA-N	CCCC1=CC(=O)OC2=C(C(=O)CC(C)C)C(O)=C3CC(OC3=C12)C(C)(C)OO	not available	12.028	2726645	2951677	3033697	(405.19247, 193641.0)(406.19482, 33775.812)(387.18106, 41915.863)
Zucchini factor B	FDB013128	not available	HMDB34610	InChIKey=VKNUHXUEPNYSDN-UHFFFAOYSA-N	CC1(COC(=O)C2=CC=CC=C2)CCC2(C)CCC3(C)C4=CCC5C(C)(C)C(CCC5(C)C4=CCC3(C)C2C1)OC(=O)C1=CC=C(N)C=C1	not available	27.224	454624	450277	457952	(663.45526, 71464.02)(664.4579, 26788.553)
beta-Costol	FDB013726	not available	HMDB35097	InChIKey=FKWGZOFNSIESOX-UHFFFAOYSA-N	CC12CCCC(=C)C1CC(CC2)C(=C)CO	not available	21.459	2890286	2925369	2705677	(203.18025, 146157.39)(204.18327, 18153.494)
10-Acetoxyligustroside	FDB013865	not available	HMDB35217	InChIKey=DKRXODJAISNRGA-CAOOACKPSA-N	COC(=O)C1=COC(OC2OC(CO)C(O)C(O)C2O)\C(=C\COC(C)=O)C1CC(=O)OCCC1=CC=C(O)C=C1	not available	10.491	749833	772062	767973	(600.23004, 67942.7)(601.2322, 15504.927)
(22S)-Acetoxy-3beta,15alpha-dihydroxylanosta-7,9(11),24-trien-26-oic acid	FDB013877	not available	HMDB35225	InChIKey=PXBRGMAJKPPNOG-GIJQJNRQSA-N	CC(C(C\C=C(/C)C(O)=O)OC(C)=O)C1CC(O)C2(C)C3=CCC4C(C)(C)C(O)CCC4(C)C3=CCC12C	not available	19.394	2072998	2325318	2295336	(511.3412, 134568.64)(512.34357, 33861.484)
(3b,16a,20R)-25-Acetoxy-3,16,20,22-tetrahydroxy-5-cucurbiten-11-one 3-glucoside	FDB014018	not available	HMDB35346	InChIKey=MLRANCIIGOHULD-UHFFFAOYSA-N	CC(=O)OC(C)(C)CCC(O)C(C)(O)C1C(O)CC2(C)C3CC=C4C(CCC(OC5OC(CO)C(O)C(O)C5O)C4(C)C)C3(C)C(=O)CC12C	not available	16.085	311423	323116	312775	(728.45844, 35003.88)(729.46094, 12028.816)
6-Caffeoylsucrose	FDB014172	not available	HMDB35486	InChIKey=UZUDNVXQOKQTDO-DUXPYHPUSA-N	OCC1OC(CO)(OC2OC(COC(=O)\C=C\C3=CC(O)=C(O)C=C3)C(O)C(O)C2O)C(O)C1O	not available	9.746	861948	876936	858485	(522.18317, 77545.19)(523.1862, 14216.02)
Muricatenol	FDB014685	not available	HMDB35900	InChIKey=KQTROLJZWNACJT-VKAVYKQESA-N	CCCCCCCCCCCCCCCC(O)C(O)CC\C=C/CCCC(O)CCCCCC(O)CC1=CC(C)OC1=O	not available	26.69	2494963	2919398	3161288	(591.5003, 133969.58)(592.50287, 42560.59)(573.48956, 95466.93)(574.492, 31367.4)
Dehydrooreadone	FDB014868	not available	HMDB36046	InChIKey=RBUVATMDYDGAJH-UHFFFAOYSA-N	CC1(C)C=CC(=O)C2C3C(O)OCC3=CCC12	not available	15.288	875242	869291	844915	(217.12334, 46752.645)(199.11263, 28903.88)
Kanokoside D	FDB014948	not available	HMDB36105	InChIKey=AKTRFOPOAKDICT-UHFFFAOYSA-N	CC(C)CC(=O)OC1OC=C(COC2OC(COC3OC(CO)C(O)C(O)C3O)C(O)C(O)C2O)C2CC(O)C(CO)C12	not available	27.288	7001531	7789306	7920323	(607.25775, 310148.22)(608.2601, 100091.15)(609.26434, 20868.807)
(S)-Bilobanone	FDB014956	not available	HMDB36110	InChIKey=ORQIZUYAGXZVPI-UHFFFAOYSA-N	CC(C)CC1=CC(=CO1)C1CC=C(C)C(=O)C1	not available	16.964	5511333	5186914	5758481	(232.16997, 145602.73)(233.16304, 153759.4)(234.15814, 39994.906)
Fauronyl acetate	FDB015307	not available	HMDB36422	InChIKey=WAXPQZRMCKBKEV-UHFFFAOYSA-N	CC(C)C1CC2(C)C(=O)CCCC2(C)CC1OC(C)=O	not available	20.846	1189123	1184135	1207514	(263.20187, 126117.6)(264.20456, 17383.656)
Capsanthin 5,6-epoxide	FDB015500	not available	HMDB36588	InChIKey=QAILMWKAKHIIHL-DRNVWVRCSA-N	C\C(\C=C\C=C(/C)\C=C\C(=O)[C@]1(C)C[C@@H](O)CC1(C)C)=C/C=C/C=C(\C)/C=C/C=C(\C)/C=C/C12OC1(C)C[C@@H](O)CC2(C)C	not available	25.095	717013	741132	792041	(583.4156, 36671.64)(584.41846, 13346.233)(565.4047, 28642.01)
Mozambioside	FDB015977	not available	HMDB37002	InChIKey=FNIBRRHOZLASGI-UHFFFAOYSA-N	CC12CC(=O)C3=C(C=CO3)C1CCC13CC(CC(OC4OC(CO)C(O)C(O)C4O)C21)C(O)(CO)C3	not available	12.854	745969	764572	768280	(526.26587, 59957.05)(527.2579, 26498.875)
Crassostrea Secocarotenoid	FDB016933	not available	HMDB37789	InChIKey=YCHOPPKXFCUQHM-OMSIYMKDSA-N	CC1CC(CC(C)=O)OC1(C)CC(=O)C(\C)=C\C=C\C(C)=C\C=C\C=C(C)\C=C\C=C(C)\C=C\C12OC(CC1(C)C)CC2(C)O	not available	23.052	402302	356580	446966	(599.41034, 44659.08)(600.413, 16302.859)
Kiwiionoside	FDB018095	not available	HMDB38691	InChIKey=SGUOENJPMRQEMJ-AATRIKPKSA-N	CC(O)\C=C\C1(O)C(C)(C)CC(CC1(C)O)OC1OC(CO)C(O)C(O)C1O	not available	6.675	1789495	1816978	1747807	(389.218, 71929.0)(390.22046, 11997.007)
Lansiumamide C	FDB018273	not available	HMDB38838	InChIKey=FXOMVQIRHBIDBI-SEYXRHQNSA-N	CN(CCC1=CC=CC=C1)C(=O)\C=C/C1=CC=CC=C1	not available	14.763	13783483	13719060	13173851	(247.13496, 696412.5)(248.13765, 85731.875)
3',4',5'-Trimethoxycinnamyl alcohol acetate	FDB020727	not available	HMDB40891	InChIKey=IMLQOKDTSYBFHF-WAYWQWQTSA-N	COC1=CC(\C=C/COC(C)=O)=CC(OC)=C1OC	not available	7.777	4445209	4668576	4849893	(267.12415, 99184.78)(268.12677, 11426.686)(249.11346, 140563.14)(250.1162, 16252.78)
Ipomeatetrahydrofuran	FDB020740	not available	HMDB40904	InChIKey=NQUGBBCWSQRMST-UHFFFAOYSA-N	CC(C)CC(=O)CC1(C)CCC(O1)C(C)CCO	not available	24.274	6756063	6398419	9124285	(261.183, 311325.44)(262.18533, 31642.377)
Brassica napus non-fluorescent chlorophyll catabolite 3	FDB020756	not available	HMDB40917	InChIKey=YPLJVRLRZHFNIJ-UHFFFAOYSA-N	CC1=C(C=C)C(=O)NC1CC1=C(C)C(CCC(O)=O)=C(N1)C1C(C(O)=O)C(=O)C2=C1NC(CC1=C(CCO)C(C)=C(N1)C=O)=C2C	not available	14.195	2080507	2141195	2279949	(648.3037, 175288.86)(649.3057, 53351.047)
1-O-Sinapoylglucose	FDB021066	not available	HMDB41175	InChIKey=XRKBRPFTFKKHEF-ONEGZZNKSA-N	COC1=CC(\C=C\C(=O)OC2OC(CO)C(O)C(O)C2O)=CC(OC)=C1O	not available	12.583	207420	230758	227130	(369.119, 19278.748)(351.10803, 12206.934)
Polyethylene glycol	FDB016934	C01092	HMDB37790	InChIKey=GUAHPAJOXVYFON-UHFFFAOYSA-N	CC(N)C(=O)CCCCCC(O)=O	173	31.453	1482508	1539088	1289900	(170.11842, 46789.97)(171.11464, 20749.332)
3-Methylcatechol	FDB000357	C02923	not available	InChIKey=PGSWEKYNAOWQDF-UHFFFAOYSA-N	CC1=C(O)C(O)=CC=C1	340	28.253	1051711	989514	1041604	(128.06233, 2092.77)(107.04946, 31854.82)(108.05274, 1199.235)
Phosphorylcholine	FDB022692	C00588	HMDB01565	InChIKey=YHHSONZFOIEMCP-UHFFFAOYSA-O	[H]OP(=O)(O[H])OC([H])([H])C([H])([H])[N+](C([H])([H])[H])(C([H])([H])[H])C([H])([H])[H]	1014	5.509	1435698	1850421	1772332	(185.08154, 29008.406)(167.0709, 52451.76)
Vanillin	FDB000838	C00755	HMDB12308	InChIKey=MWOOGOJBHIARFG-UHFFFAOYSA-N	COC1=C(O)C=CC(C=O)=C1	1183	5.304	1667243	1662207	1665370	(154.05037, 4222.7)(136.03967, 2510.4832)(137.0459, 236.82)(153.05507, 2038.2467)(135.04457, 17847.193)(136.04784, 369.83334)(170.08025, 7279.357)(171.07635, 71.825)(172.0692, 55.75)(152.07094, 9427.473)(153.0731, 137.83)
Phloretin	FDB015553	C00774	HMDB03306	InChIKey=VGEREEWJJVICBM-UHFFFAOYSA-N	OC1=CC=C(CCC(=O)C2=C(O)C=C(O)C=C2O)C=C1	4788	4.017	206675	226653	215801	(276.0871, 1640.87)(275.8449, 4492.4004)(295.46307, 3108.3835)(293.1194, 124.32)(279.12366, 4797.07)
Isotetrandrine	FDB001990	C17060	HMDB30174	InChIKey=WVTKBKWTSCPRNU-UHFFFAOYSA-N	COC1=CC=C2CC3N(C)CCC4=C3C(OC3=CC5=C(CCN(C)C5CC5=CC=C(OC1=C2)C=C5)C=C3OC)=C(OC)C(OC)=C4	5422	16.368	893310	897366	883789	(645.2933, 79496.98)(646.29584, 25298.729)
Pteroyltriglutamic acid	FDB022730	not available	HMDB01902	InChIKey=WOLQREOUPKZMEX-UHFFFAOYSA-N	[H]OC(=O)C([H])([H])C([H])([H])C([H])(N([H])C(=O)C([H])([H])C([H])([H])C([H])(N([H])C(=O)C([H])([H])C([H])([H])C([H])(N([H])C(=O)C1=C([H])C([H])=C(N([H])C([H])([H])C2=C([H])N=C3N([H])C(=NC(=O)C3=N2)N([H])[H])C([H])=C1[H])C(=O)O[H])C(=O)O[H])C(=O)O[H]	6968	31.059	3958515	4723198	4789587	(682.2236, 155599.14)(683.2258, 50446.562)
Homoveratric acid	FDB000317	not available	HMDB00434	InChIKey=WUAXWQRULBZETB-UHFFFAOYSA-N	COC1=C(OC)C=C(CC(O)=O)C=C1	7139	2.94	2648641	2557133	2469798	(198.07683, 681.3333)(180.06636, 10054.927)(181.0728, 7561.95)(197.0816, 7629.19)(179.47177, 21798.197)(182.0791, 31758.24)(183.0791, 1394.87)(214.10515, 580.5667)(196.09682, 8879.093)(197.0981, 1226.84)(221.06966, 139.81332)(203.05681, 1380.6266)
Sodium lauryl sulfate	FDB020359	C11166	HMDB05004	InChIKey=DBMJMQXJHONAFJ-UHFFFAOYSA-N	[Na+].CCCCCCCCCCCCOS(O)(=O)=O	9028	17.956	946606	949931	943562	(289.14478, 87675.91)(290.14755, 12074.817)
Lepidine	FDB011475	not available	HMDB33437	InChIKey=YDQJXVYGARVLRT-UHFFFAOYSA-N	COC1=CC=CC(CC2=NC=CN2)=C1OC1=CC=CC(CC2=NC=CN2)=C1	10285	9.18	661469	706606	725977	(361.16537, 42455.24)(343.15454, 15528.313)
3,4-Dimethylbenzoic acid	FDB008869	not available	HMDB02237	InChIKey=OPVAJFQBSDUNQA-UHFFFAOYSA-N	CC1=CC=C(C=C1C)C(O)=O	12073	16.855	344873	362668	341258	(133.06493, 26678.92)(115.0545, 11875.06)
4'-Isopropylacetophenone	FDB008723	not available	HMDB32025	InChIKey=PDLCCNYKIIUWHA-UHFFFAOYSA-N	CC(C)C1=CC=C(C=C1)C(C)=O	12578	17.668	1355219	1431767	1471368	(145.1019, 81301.19)(146.10509, 11213.914)
(å±)-2-Phenyl-1-propanol	FDB008270	not available	HMDB31628	InChIKey=RNDNSYIPLPAXAZ-UHFFFAOYSA-N	CC(CO)C1=CC=CC=C1	14295	18.098	2051233	1837849	2082439	(119.08613, 178056.62)(120.0891, 17758.99)(141.07018, 12560.68)
Dodecyl gallate	FDB018128	not available	HMDB38720	InChIKey=RPWFJAMTCNSJKK-UHFFFAOYSA-N	CCCCCCCCCCCCOC(=O)C1=CC(O)=C(O)C(O)=C1	14425	19.803	1121247	1074330	1057523	(321.20718, 76494.266)(322.20996, 12380.903)
2-(2-Methylpropoxy)naphthalene	FDB013700	not available	HMDB35076	InChIKey=XOHIHZHSDMWWMS-UHFFFAOYSA-N	CC(C)COC1=CC2=CC=CC=C2C=C1	16582	4.15	5438564	5637002	5661782	(205.09833, 118825.04)(206.09161, 18572.62)
Calcium octanoate	FDB017360	not available	not available	InChIKey=NDWWLJQHOLSEHX-UHFFFAOYSA-L	[Ca++].CCCCCCCC([O-])=O.CCCCCCCC([O-])=O	16610	9.168	2700269	2862703	2986942	(331.15543, 174581.67)(332.1581, 26689.17)
alpha-Tocopherolquinone	FDB012799	not available	HMDB34408	InChIKey=LTVDFSLWFKLJDQ-UHFFFAOYSA-N	CC(C)CCCC(C)CCCC(C)CCCC(C)(O)CCC1=C(C)C(=O)C(C)=C(C)C1=O	24205	26.483	1037148	1204555	1213043	(429.37418, 104969.336)(430.3774, 29783.799)
4-Ethylphenol	FDB000358	C13637	HMDB29306	InChIKey=HXDOZKJGKXYMEW-UHFFFAOYSA-N	CCC1=CC=C(O)C=C1	31242	19.1995	1179344	2395996	2089224	(140.1075, 57849.957)(141.10793, 5372.567)(122.09667, 1301.4567)
10-Hydroxymyoporone	FDB013857	not available	HMDB35210	InChIKey=HCPDJZNVPUCXHZ-UHFFFAOYSA-N	CC(C)C(O)C(=O)CC(C)CCC(=O)C1=COC=C1	40303	8.11	1602906	1541764	1524935	(267.16022, 95920.16)(268.1632, 12637.863)
7,8-Dehydro-3,4-dihydro-beta-ionol	FDB015038	not available	HMDB36184	InChIKey=WPGXAVCJKGSOBD-UHFFFAOYSA-N	CC(O)CCC1=C(C)C=CCC1(C)C	62126	18.203	1617236	1518472	1469359	(177.16457, 130265.52)(178.16747, 14583.374)
2-Amino-3,4-dimethylimidazo[4,5-f]quinoline	FDB000901	C19254	HMDB29707	InChIKey=GMGWMIJIGUYNAY-UHFFFAOYSA-N	CN1C(N)=NC2=C1C(C)=CC1=C2C=CC=N1	62274	8.135	2473751	2337271	2268766	(213.11353, 68633.87)(195.1024, 67474.35)
4-Vinylphenol	FDB010540	C05627	HMDB04072	InChIKey=FUGYGGDSWSUORM-UHFFFAOYSA-N	OC1=CC=C(C=C)C=C1	62453	2.364	4351223	4253175	4067655	(121.06418, 2575.2175)(103.0546, 3403.6934)(138.09174, 10941.06)(139.0947, 28.91)(120.08133, 52885.113)(121.0839, 1587.5599)
Phenylalanylphenylalanine	FDB029369	not available	HMDB13302	InChIKey=GKZIWHRNKRBEOH-UHFFFAOYSA-N	[H]OC(=O)C([H])(N([H])C(=O)C([H])(N([H])[H])C([H])([H])C1=C([H])C([H])=C([H])C([H])=C1[H])C([H])([H])C1=C([H])C([H])=C([H])C([H])=C1[H]	65104	9.751	1299851	1521049	1494366	(335.13507, 100425.16)(336.13748, 11869.337)(317.12424, 15133.71)
Cyanidin	FDB002602	C05905	HMDB02708	InChIKey=VEVZSMAEJFVWIL-UHFFFAOYSA-O	OC1=CC2=C(C=C(O)C(=[O+]2)C2=CC=C(O)C(O)=C2)C(O)=C1	68247	12	275341	290099	290442	(287.05573, 15302.8)(288.05884, 792.00494)(309.0984, 16119.293)(310.10098, 698.79004)(291.0869, 2459.2732)
Sesamol	FDB011975	C10832	HMDB33812	InChIKey=LUSZGTFNYDARNI-UHFFFAOYSA-N	OC1=CC2=C(OCO2)C=C1	68289	11.453	7563297	7583310	7336379	(139.03926, 12515.575)(121.0285, 54.14)(156.0661, 707.6966)(138.0555, 72778.164)
Hydroxytyrosol	FDB008754	not available	HMDB05784	InChIKey=JUUBCHWRXWPFFH-UHFFFAOYSA-N	OCCC1=CC=C(O)C(O)=C1	82755	5.87	4282729	4008390	4064814	(155.07097, 2349.9934)(137.06036, 48330.293)(138.06326, 2863.2734)(154.08678, 2678.6367)(161.0454, 233.02666)
Tetramethylscutellarein	FDB002465	C14472	HMDB30575	InChIKey=URSUMOWUGDXZHU-UHFFFAOYSA-N	COC1=CC=C(C=C1)C1=CC(=O)C2=C(OC)C(OC)=C(OC)C=C2O1	96118	19.157	555632	543657	544863	(325.10776, 23856.365)(326.1106, 3263.6133)
Gardenin B	FDB002752	C15109	not available	InChIKey=LXEVSYZNYDZSOB-UHFFFAOYSA-N	COC1=CC=C(C=C1)C1=CC(=O)C2=C(O1)C(OC)=C(OC)C(OC)=C2O	96539	16.47	929208	953807	922160	(341.10223, 3117.7334)(359.11365, 34691.78)(360.11636, 4871.8267)
Atherosperminine	FDB002142	not available	HMDB30304	InChIKey=UZZFAUDNCIFFPM-UHFFFAOYSA-N	COC1=C(OC)C2=C(C=CC3=CC=CC=C23)C(CCN(C)C)=C1	96918	16.035	1791673	1783254	1733236	(309.17044, 34882.824)(291.16077, 163190.05)(292.1633, 22200.383)
Oxoxylopine	FDB001777	not available	not available	InChIKey=WLXLLQQGGGHOMA-UHFFFAOYSA-N	COC1=CC2=C(C=C1)C1=C3OCOC3=CC3=C1C(=NC=C3)C2=O	97622	14.601	6716694	6752278	6791256	(287.05704, 531962.2)(288.0596, 66264.805)
Kyotorphin	FDB023758	C02993	HMDB05768	InChIKey=JXNRXNCCROJZFB-RYUDHWBXSA-N	[H]OC(=O)[C@@]([H])(N([H])C(=O)[C@@]([H])(N([H])[H])C([H])([H])C1=C([H])C([H])=C(O[H])C([H])=C1[H])C([H])([H])C([H])([H])C([H])([H])N([H])C(=N[H])N([H])[H]	123804	4.469	3174665	3201543	3174384	(320.17172, 150185.61)(321.17416, 17664.383)
6-Gingesulfonic acid	FDB018490	not available	HMDB38999	InChIKey=UGTSZVWDFDIWIG-UHFFFAOYSA-N	CCCCCC(CC(=O)CCC1=CC(OC)=C(O)C=C1)S(O)(=O)=O	126890	14.197	4854570	4857446	5007886	(359.15097, 391451.62)(360.15344, 63337.73)(361.16284, 20546.07)
Carnocin U I49	FDB017466	not available	HMDB38223	InChIKey=OUUJTVZTPFJGMR-HKOYGPOVSA-N	CCCCCCCCOC1=CC=C(\C=N\C2=CC=C(C=C2)C#N)C=C1	142540	18.693	1752543	1829269	1825431	(316.19238, 81675.06)(317.19534, 14758.667)
Levofloxacin	FDB022746	C07660	HMDB01929	InChIKey=GSDSWSVVBLHKDQ-JTQLQIEISA-N	[H]OC(=O)C1=C([H])N2C3=C(C([H])=C(F)C(N4C([H])([H])C([H])([H])N(C([H])([H])[H])C([H])([H])C4([H])[H])=C3OC([H])([H])[C@]2([H])C([H])([H])[H])C1=O	149096	10.906	863985	908115	953836	(361.16568, 82822.73)(362.16922, 13763.297)
(+/-)-2-(5-Methyl-5-vinyltetrahydrofuran-2-yl)propionaldehyde	FDB009879	not available	not available	InChIKey=YPZQHCLBLRWNMJ-UHFFFAOYSA-N	CC(C=O)C1CCC(C)(O1)C=C	155007	4.73	1403484	1458239	1367942	(151.1123, 33550.035)(133.10127, 25995.166)
(+)-Lyoniresinol 9'-glucoside	FDB018388	not available	not available	InChIKey=PQQRNPDHSJDAGV-UHFFFAOYSA-N	COC1=CC(=CC(OC)=C1O)C1C(COC2OC(CO)C(O)C(O)C2O)C(CO)CC2=C1C(OC)=C(O)C(OC)=C2	159119	7.77	1788919	1836476	1808777	(600.2665, 102962.76)(601.2687, 24208.904)
Asimilobine	FDB002201	not available	not available	InChIKey=NBDNEUOVIJYCGZ-UHFFFAOYSA-N	COC1=C2C3=CC=CC=C3CC3NCCC(C=C1O)=C23	160875	9.038	7029199	6961952	6675117	(249.11372, 462753.78)(250.11621, 52985.918)
3-trans-p-Coumaroylrotundic acid	FDB020462	not available	HMDB40667	InChIKey=WSWPNGAODCKAHB-NTEUORMPSA-N	CC1CCC2(CCC3(C)C(=CCC4C5(C)CCC(OC(=O)\C=C\C6=CC=C(O)C=C6)C(C)(CO)C5CCC34C)C2C1(C)O)C(O)=O	164963	21.534	495976	436976	514865	(635.39453, 37302.938)(636.39703, 14066.446)
Tetrahydroaldosterone-3-glucuronide	FDB027509	not available	HMDB10357	InChIKey=CGIURIOFMWUPSV-RUQPETGGSA-N	[H]OC(=O)[C@@]1([H])O[C@@]([H])(OC2([H])C([H])([H])C([H])([H])[C@@]3(C([H])([H])[H])C([H])(C([H])([H])C([H])([H])C4([H])C5([H])C([H])([H])C([H])([H])[C@]([H])(C(=O)C([H])([H])O[H])C55C([H])([H])[C@]([H])(OC5([H])O[H])C34[H])C2([H])[H])[C@]([H])(O[H])[C@]([H])(O[H])[C@]1([H])O[H]	167918	14.383	703384	724268	788647	(558.29205, 61219.293)(559.2946, 14770.75)
Medioresinol	FDB001447	not available	not available	InChIKey=VJOBNGRIBLNUKN-BMHXQBNDSA-N	COC1=CC(=CC=C1O)[C@H]1OC[C@H]2[C@@H]1CO[C@@H]2C1=CC(OC)=C(O)C(OC)=C1	181681	9.9505	350217	371194	378021	(389.16, 7818.4297)(390.1631, 284.34332)(371.14938, 4789.793)
Adhumulone	FDB001943	not available	HMDB30138	InChIKey=VISQWZWNDCYFMY-UHFFFAOYSA-N	CCC(C)C(=O)C1=C(O)C(CC=C(C)C)C(=O)C(O)(CC=C(C)C)C1=O	185635	15.215	1598486	1652237	1619228	(362.2338, 105218.82)(363.23596, 19233.053)
(+)-Bornyl diphosphate	FDB001452	C03190	not available	InChIKey=VZPAJODTZAAANV-KHQFGBGNSA-N	CC1(C)[C@@H]2CC[C@]1(C)[C@H](C2)OP(O)(=O)OP(O)(O)=O	194197	12.008	20282174	20959640	20984338	(319.04727, 982456.56)(320.04977, 132109.94)(321.0509, 16682.404)
(-)-Aspidospermine	FDB002207	C09042	HMDB30361	InChIKey=ARQOGCYMPUOVHK-ZHHKINOHSA-N	[H][C@@]12CC[C@@]3(CC)CCCN4CC[C@]1(C1=C(N2C(C)=O)C(OC)=CC=C1)[C@@]34[H]	227613	13.144	2542813	2590291	2613700	(336.2186, 236395.61)(337.22107, 36110.617)
Isomasticadienonalic acid	FDB014114	not available	HMDB35434	InChIKey=CTZUXTNMDDRMNB-UFWORHAWSA-N	C\C(=C/CCC(C=O)C1CCC2(C)C3=C(CCC12C)C1(C)CCC(=O)C(C)(C)C1CC3)C(O)=O	247578	16.083	369676	415842	382092	(469.33167, 23211.143)(451.32132, 29630.635)
Heliantriol B2	FDB013640	not available	HMDB35034	InChIKey=TWKNDDJHVQUEJF-UHFFFAOYSA-N	CC(=C)C1CCC2(CO)C1C1CCC3C4(C)CCC(O)C(C)(C)C4CCC3(C)C1(C)CC2O	325735	24.403	2871832	2856686	2898570	(441.37424, 130413.57)(442.3768, 32343.414)(423.36243, 22292.506)
Dimethylmatairesinol	FDB013875	not available	not available	InChIKey=SNAOLIMFHAAIER-UHFFFAOYSA-N	COC1=C(OC)C=C(CC2COC(=O)C2CC2=CC(OC)=C(OC)C=C2)C=C1	384877	6.6055	793934	833394	844946	(392.1918, 499.15332)(387.1994, 129.54)(409.16162, 25773.758)(410.16434, 3647.1768)
Barringtogenol C	FDB013026	C08931	HMDB34525	InChIKey=AYDKOFQQBHRXEW-UHFFFAOYSA-N	CC1(C)CC2C3=CCC4C5(C)CCC(O)C(C)(C)C5CCC4(C)C3(C)CC(O)C2(CO)C(O)C1O	435277	21.37	591820	579681	610630	(473.36343, 66189.18)(474.36612, 16732.6)
Glaucarubol 15-O-beta-D-glucopyranoside	FDB014694	not available	HMDB35909	InChIKey=LEELVKKBWHNOAU-UHFFFAOYSA-N	CC1C(O)C2(O)OCC34C2C2(C)C(O)C(O)C=C(C)C2CC3OC(=O)C(OC2OC(CO)C(O)C(O)C2O)C14	435280	9.934	736812	764021	746878	(541.22894, 65464.594)(542.2325, 14717.09)
Taurolithocholic acid 3-sulfate	FDB023028	C03642	HMDB02580	InChIKey=HSNPMXROZIQAQD-GBURMNQMSA-N	[H]OS(=O)(=O)O[C@]1([H])C([H])([H])C([H])([H])[C@@]2(C([H])([H])[H])[C@]([H])(C([H])([H])C([H])([H])[C@@]3([H])[C@]4([H])C([H])([H])C([H])([H])[C@]([H])([C@]([H])(C([H])([H])[H])C([H])([H])C([H])([H])C(=O)N([H])C([H])([H])C([H])([H])S(=O)(=O)O[H])[C@@]4(C([H])([H])[H])C([H])([H])C([H])([H])[C@]23[H])C1([H])[H]	440071	9.652	1789282	1829879	1815913	(564.2669, 138890.73)(565.269, 28580.068)
alpha-Elemolic acid	FDB013559	C08623	HMDB34964	InChIKey=NBSBUIQBEPROBM-IMJUUJEHSA-N	[H][C@]1(CC[C@]2(C)C3=C(CC[C@@]12C)[C@@]1(C)CC[C@@H](O)C(C)(C)[C@]1([H])CC3)[C@H](CCC=C(C)C)C(O)=O	441677	23.128	943001	967751	987224	(439.35815, 77018.25)(440.36075, 20973.467)
Carnosol	FDB014814	C09069	HMDB02121	InChIKey=XUSYGBPHQBWGAD-UHFFFAOYSA-N	CC(C)C1=CC2=C(C(O)=C1O)C13CCCC(C)(C)C1CC2OC3=O	442009	15.2965	768363	725182	656058	(332.1859, 1230.9332)(348.21713, 10879.793)(349.2196, 1152.1234)
D-Pantethine	FDB023231	C12661	HMDB03828	InChIKey=DJWYOLJPSHDSAL-ROUUACIJSA-N	[H]OC([H])([H])C(C([H])([H])[H])(C([H])([H])[H])[C@@]([H])(O[H])C(=O)N([H])C([H])([H])C([H])([H])C(=O)N([H])C([H])([H])C([H])([H])SSC([H])([H])C([H])([H])N([H])C(=O)C([H])([H])C([H])([H])N([H])C(=O)[C@]([H])(O[H])C(C([H])([H])[H])(C([H])([H])[H])C([H])([H])O[H]	452306	11.067	1272151	1311445	1339879	(536.2354, 101383.43)(537.2375, 20164.021)
Conidendrin	FDB000331	not available	not available	InChIKey=CAYMSCGTKZIVTN-PJIJBLCYSA-N	COC1=CC(=CC=C1O)[C@H]1[C@@H]2COC(=O)[C@@H]2CC2=C1C=C(O)C(OC)=C2	457194	14.221	167841	171333	181739	(357.13342, 4762.473)(339.11417, 1696.1466)(361.1627, 6996.0864)
LysoPC(16:0)	FDB027533	C04230	HMDB10382	InChIKey=ASWBNKHCZGQVJV-HSZRJFAPSA-N	[H]O[C@]([H])(C([H])([H])OC(=O)C([H])([H])C([H])([H])C([H])([H])C([H])([H])C([H])([H])C([H])([H])C([H])([H])C([H])([H])C([H])([H])C([H])([H])C([H])([H])C([H])([H])C([H])([H])C([H])([H])C([H])([H])[H])C([H])([H])OP([O-])(=O)OC([H])([H])C([H])([H])[N+](C([H])([H])[H])(C([H])([H])[H])C([H])([H])[H]	460602	24.345	875002	904831	929011	(496.3417, 141419.92)(497.3442, 29381.662)(518.32336, 11727.685)
Phlorin	FDB014281	not available	HMDB35589	InChIKey=WXTPOHDTGNYFSB-UHFFFAOYSA-N	OCC1OC(OC2=CC(O)=CC(O)=C2)C(O)C(O)C1O	476785	1.554	514372	487079	470146	(274.0926, 3370.73)(306.11865, 626.23334)(289.0921, 2210.7039)(293.0641, 9265.083)(294.06723, 388.74332)(295.06342, 189.85667)(288.108, 808.47675)
1,2-Digalloyl-beta-D-glucopyranose	FDB018706	not available	HMDB39178	InChIKey=FNEQBVHIJSMWKC-UHFFFAOYSA-N	OCC1OC(OC(=O)C2=CC(O)=C(O)C(O)=C2)C(OC(=O)C2=CC(O)=C(O)C(O)=C2)C(O)C1O	491664	9.889	1431043	1460260	1475967	(467.0836, 124343.15)(468.0859, 19767.584)
15-Hydroxyleptocarpin	FDB015627	not available	HMDB36694	InChIKey=WRYLLOROOPMFIC-ZIIBAIFASA-N	C\C=C(\C)C(=O)OC1CC2(C)OC2CC(O)\C(CO)=C/C2OC(=O)C(=C)C12	492323	12.861	719555	720772	781886	(361.16544, 65733.836)(362.1681, 11231.95)(343.15442, 14593.446)
LysoPC(18:0)	FDB027535	C04230	HMDB10384	InChIKey=IHNKQIMGVNPMTC-RUZDIDTESA-N	[H]O[C@]([H])(C([H])([H])OC(=O)C([H])([H])C([H])([H])C([H])([H])C([H])([H])C([H])([H])C([H])([H])C([H])([H])C([H])([H])C([H])([H])C([H])([H])C([H])([H])C([H])([H])C([H])([H])C([H])([H])C([H])([H])C([H])([H])C([H])([H])[H])C([H])([H])OP([O-])(=O)OC([H])([H])C([H])([H])[N+](C([H])([H])[H])(C([H])([H])[H])C([H])([H])[H]	497299	26.441	2286400	2587582	2550383	(524.3733, 195998.56)(525.3756, 41533.28)
3,11,12-Trihydroxy-1(10)-spirovetiven-2-one	FDB017382	not available	HMDB38154	InChIKey=DQOOWVDEQWNBKX-UHFFFAOYSA-N	CC1C(O)C(=O)C=C(C)C11CCC(C1)C(C)(O)CO	539964	12.227	1721101	1637071	1581898	(251.1654, 143113.7)(252.16798, 17554.904)
2-Phenylpropyl isobutyrate	FDB012880	not available	HMDB34470	InChIKey=LZTCJUAHYXNKRE-UHFFFAOYSA-N	CC(C)C(=O)OCC(C)C1=CC=CC=C1	576240	8.17	974528	1100352	1328223	(207.1389, 28568.82)(189.12842, 44725.777)
2-Methoxy-5-prop-1-enylphenol	FDB000338	not available	not available	InChIKey=LHJZSWVADJCBNI-UHFFFAOYSA-N	COC1=C(O)C=C(C=CC)C=C1	596370	14.3975	1131371	1161750	1219004	(165.09174, 47916.277)(166.09473, 3241.0667)(182.11787, 5129.8965)(183.112, 439.80664)(164.1073, 147.97)(191.08217, 6414.447)(172.06935, 247.975)
meso-Chimonanthine	FDB002115	not available	HMDB30280	InChIKey=HOYXPMHLHJOGHD-UHFFFAOYSA-N	CN1CCC2(C1NC1=CC=CC=C21)C12CCN(C)C1NC1=CC=CC=C21	599086	17.47	947371	959158	972796	(364.24942, 97042.91)(365.25195, 17900.33)
(3beta,5alpha,6beta,24R)-Stigmastane-3,5,6-triol	FDB001307	not available	HMDB30014	InChIKey=VGSSUFQMXBFFTM-UHFFFAOYSA-N	CCC(CCC(C)C1CCC2C3CC(O)C4(O)CC(O)CCC4(C)C3CCC12C)C(C)C	634760	26.759	719614	967963	972879	(430.3811, 40594.01)(431.38614, 18961.596)
p-Coumaric acid	FDB002593	C00811	HMDB02035	InChIKey=NGSWKAQJJWESNS-UHFFFAOYSA-N	OC(=O)C=CC1=CC=C(O)C=C1	637542	14.368	2814198	2610813	3685009	(165.0553, 2758.2966)(147.0449, 91010.02)(148.04796, 6664.3003)(171.02934, 1887.3168)
Neral	FDB013575	C09847	not available	InChIKey=WTEVQBCEXWBHNA-YFHOEESVSA-N	CC(C)=CCC\C(C)=C/C=O	643779	7.594	431140	264159	416158	(135.11723, 17210.227)(157.0985, 4402.2866)
Curcumin	FDB012292	C10443	HMDB02269	InChIKey=VFLDPWHFBUODDF-FCXRPNKRSA-N	COC1=CC(\C=C\C(=O)CC(=O)\C=C\C2=CC(OC)=C(O)C=C2)=CC=C1O	969516	7.3585	442618	456732	468923	(386.1604, 12376.083)(387.16284, 2043.3033)
Caffeic acid	FDB002558	C01481	HMDB01964	InChIKey=QAIPRVGONGVQAS-DUXPYHPUSA-N	OC(=O)\C=C\C1=CC=C(O)C(O)=C1	1549111	6.463	12927622	15517688	15183368	(181.05019, 2467.615)(163.03984, 141855.2)(164.04279, 9544.184)(165.0467, 561.88)(202.0869, 496.4)(180.06635, 77.94)
Glucosan	FDB005117	not available	HMDB00640	InChIKey=TWNIBLMWSKIRAT-UHFFFAOYSA-N	OC1C2COC(O2)C(O)C1O	2724705	1.983	1494269	1305049	1314393	(145.04985, 30717.639)(127.03931, 14840.333)
3'-Hydroxy-HT2 toxin	FDB015015	not available	HMDB36162	InChIKey=OJBCMLLFVXXDGS-UHFFFAOYSA-N	CC(=O)OCC12CC(OC(=O)CC(C)(C)O)C(C)=CC1OC1C(O)C(O)C2(C)C11CO1	3034804	12.03	867598	944442	966738	(423.2024, 64674.613)(424.2051, 11646.695)(445.18417, 22996.916)
Harderoporphyrin	FDB022180	not available	HMDB00683	InChIKey=KECOXFKVIHSIBO-UJJXFSCMSA-N	[H]OC(=O)C([H])([H])C([H])([H])C1=C(C2=NC1=C([H])C1=C(C(=C(N1[H])C([H])=C1N=C(C([H])=C3N([H])C(=C2[H])C(C([H])=C([H])[H])=C3C([H])([H])[H])C(=C1C([H])([H])C([H])([H])C(=O)O[H])C([H])([H])[H])C([H])([H])C([H])([H])C(=O)O[H])C([H])([H])[H])C([H])([H])[H]	3081462	26.958	538170	630317	633851	(609.2719, 47763.895)(610.27435, 15030.011)
Kobusone	FDB015734	not available	HMDB36790	InChIKey=UETZJEZFLKASPR-UHFFFAOYSA-N	CC12CCC3C(CC3(C)C)C(=O)CCC1O2	3440569	19.126	606374	588425	481343	(205.15926, 21795.627)(187.14891, 20140.227)
N-(p-Hydroxyphenethyl)actinidine	FDB002191	C09984	HMDB30347	InChIKey=CKHCFVWFFIHGMT-UHFFFAOYSA-O	CC1CCC2=C(C)C=[N+](CCC3=CC=C(O)C=C3)C=C12	3536737	13.374	8100196	8196590	7880791	(251.1659, 588598.25)(252.16841, 71888.57)
Malvin	FDB017211	not available	HMDB38009	InChIKey=CILLXFBAACIQNS-UHFFFAOYSA-O	COC1=CC(=CC(OC)=C1O)C1=C(OC2OC(CO)C(O)C(O)C2O)C=C2C(OC3OC(CO)C(O)C(O)C3O)=CC(O)=CC2=[O+]1	3830888	29.314	1415176	1380862	1532918	(656.19183, 139918.36)(657.1931, 38658.168)
1,1'-Ethylidenebistryptophan	FDB013476	not available	HMDB34899	InChIKey=DETVQFQGSVEQBH-UHFFFAOYSA-N	CC(N1C=C(CC(N)C(O)=O)C2=C1C=CC=C2)N1C=C(CC(N)C(O)=O)C2=C1C=CC=C2	3905118	12.863	1074928	1130644	1159161	(435.20267, 103876.62)(436.20517, 19560.045)
Poncirin	FDB016558	C09830	HMDB37487	InChIKey=NLAWPKPYBMEWIR-UHFFFAOYSA-N	COC1=CC=C(C=C1)C1CC(=O)C2=C(O)C=C(OC3OC(CO)C(O)C(O)C3OC3OC(C)C(O)C(O)C3O)C=C2O1	4463283	16.05	435935	321772	439453	(613.22864, 6662.9497)(614.23193, 991.76337)(595.21704, 85.63)
1-Glucosyl gallate	FDB018137	not available	HMDB38728	InChIKey=GDVRUDXLQBVIKP-UHFFFAOYSA-N	OCC1OC(OC(=O)C2=CC(O)=C(O)C(O)=C2)C(O)C(O)C1O	4628122	9.657	3309901	3443201	3404878	(315.0726, 189723.98)(316.07507, 20227.783)(297.06125, 38540.81)
Sinapaldehyde	FDB001515	C05610	not available	InChIKey=CDICDSOGTRCHMG-ONEGZZNKSA-N	COC1=CC(\C=C\C=O)=CC(OC)=C1O	5280802	5.512	959462	993610	954515	(209.0819, 14896.746)(210.08028, 2824.7034)
Natamycin	FDB002337	C08073	HMDB14964	InChIKey=NCXMLFZGDNKEPB-QDENANQSNA-N	[H][C@]12C[C@@H](OC3O[C@H](C)[C@@H](O)[C@H](N)[C@@H]3O)\C=C\C=C\C=C\C=C\C[C@@H](C)OC(=O)\C=C\[C@H]3O[C@@H]3C[C@H](O)C[C@](O)(C[C@H](O)[C@H]1C(O)=O)O2	5281099	14.831	455557	490802	503149	(648.3024, 47049.715)(649.3041, 14795.656)
Hordatine A	FDB002330	C08307	HMDB30461	InChIKey=FCINNGNGQHGDFW-YHYXMXQVSA-N	NC(=N)NCCCCNC(=O)\C=C/C1=CC(O)=C2OC(C(C(=O)NCCCCNC(N)=N)C2=C1)C1=CC=C(O)C=C1	5281113	12.808	1552041	1587997	1646100	(566.3188, 137722.56)(567.32104, 30930.875)
Umbelliferone	FDB001094	C09315	HMDB29865	InChIKey=ORHBXUUXSCNDEV-UHFFFAOYSA-N	OC1=CC2=C(C=CC(=O)O2)C=C1	5281426	6.463	13547631	16111863	15823424	(163.03984, 143662.95)(164.04277, 9668.7705)(165.04945, 1222.925)(145.0288, 14940.97)(146.0322, 150.58)(180.06635, 75.369995)
6-Hydroxyluteolin	FDB015551	C10072	HMDB36632	InChIKey=VYAKIUWQLHRZGK-UHFFFAOYSA-N	OC1=CC2=C(C(O)=C1O)C(=O)C=C(O2)C1=CC(O)=C(O)C=C1	5281642	12.329	5056600	4949656	5184530	(303.0516, 171097.77)(304.05405, 19274.76)(305.05588, 2004.65)
(R)-alpha-Tocotrienol	FDB002434	C14153	HMDB06327	InChIKey=RZFHLOLGZPDCHJ-AOOUSOOLSA-N	CC(C)=CCC\C(C)=C\CC\C(C)=C/CCC1(C)CCC2=C(C)C(O)=C(C)C(C)=C2O1	5282347	19.39	1048292	1066571	1057405	(407.33194, 71960.69)(408.3346, 17989.13)
Endomorphin-1	FDB023763	not available	HMDB05773	InChIKey=ZEXLJFNSKAHNFH-SYKYGTKKSA-N	[H]OC1=C([H])C([H])=C(C([H])=C1[H])C([H])([H])[C@]([H])(N([H])[H])C(=O)N1C([H])([H])C([H])([H])C([H])([H])[C@@]1([H])C(=O)N([H])[C@]([H])(C(=O)N([H])[C@]([H])(C(=O)N([H])[H])C([H])([H])C1=C([H])C([H])=C([H])C([H])=C1[H])C([H])([H])C1=C([H])N([H])C2=C([H])C([H])=C([H])C([H])=C12	5311080	14.442	447583	474120	493801	(610.2869, 50486.23)(611.28906, 13456.946)
6,7-Dihydro-4-(hydroxymethyl)-2-(p-hydroxyphenethyl)-7-methyl-5H-2-pyrindinium	FDB011527	not available	HMDB33483	InChIKey=XLWXLZKPQFKGJS-UHFFFAOYSA-O	CC1CCC2=C(CO)C=[N+](CCC3=CC=C(O)C=C3)C=C12	5315162	6.714	1919828	1911776	1902566	(267.16055, 119388.97)(268.16342, 15796.442)
4-Methyl-2-phenyl-2-pentenal	FDB016300	not available	HMDB37281	InChIKey=ULRYRAHIBWLZKC-XYOKQWHBSA-N	CC(C)\C=C(/C=O)C1=CC=CC=C1	5363896	17.685	534450	551993	531010	(175.11238, 18281.268)(157.10114, 21573.703)
alpha-Amylcinnamyl acetate	FDB015065	not available	HMDB36207	InChIKey=CMJSVJIGLBDCME-VBKFSLOCSA-N	CCCCC\C(COC(C)=O)=C\C1=CC=CC=C1	5371723	19.22	1170667	803276	791098	(229.15913, 69910.85)(230.16173, 11690.203)
Cinnamic acid	FDB012052	C10438	HMDB00567	InChIKey=WBYWAXJHAXSJNI-SREVYHEPSA-N	OC(=O)C=CC1=CC=CC=C1	5372954	4.475	17290444	16816240	16258638	(150.0554, 5057.5063)(149.06004, 2806.7234)(133.55583, 10951.114)(166.08722, 115676.375)(167.08968, 8726.158)(150.58351, 1508.4315)(173.04474, 929.985)
Cryptoflavin	FDB015825	not available	HMDB36870	InChIKey=WEJIOGMJJWSQFC-NNAJIMERSA-N	C\C(\C=C\C=C(/C)\C=C\C1=C(C)CC(O)CC1(C)C)=C/C=C/C=C(\C)/C=C/C=C(\C)C1OC2(C)CCCC(C)(C)C2=C1	5376350	27.146	2308470	2505585	2564064	(551.42676, 157897.98)(552.42944, 55696.527)
Jaceosidin	FDB000146	not available	not available	InChIKey=GLAAQZFBFGEBPS-UHFFFAOYSA-N	COC1=CC(=CC=C1O)C1=CC(=O)C2=C(O1)C=C(O)C(OC)=C2O	5379096	3.76175	2318576	2391516	2293471	(331.0797, 40816.504)(332.08243, 3868.95)(333.0809, 3305.5)(335.0936, 111.56)(314.57092, 6596.0576)(316.07962, 3245.4333)(335.1101, 2775.3867)
PC(16:0/18:1(9Z))	FDB025163	C00157	HMDB07972	InChIKey=WTJKGGKOPKCXLL-RYDYYDTQSA-N	[H]C(=C([H])C([H])([H])C([H])([H])C([H])([H])C([H])([H])C([H])([H])C([H])([H])C([H])([H])C([H])([H])[H])C([H])([H])C([H])([H])C([H])([H])C([H])([H])C([H])([H])C([H])([H])C([H])([H])C(=O)O[C@]([H])(C([H])([H])OC(=O)C([H])([H])C([H])([H])C([H])([H])C([H])([H])C([H])([H])C([H])([H])C([H])([H])C([H])([H])C([H])([H])C([H])([H])C([H])([H])C([H])([H])C([H])([H])C([H])([H])C([H])([H])[H])C([H])([H])OP([O…	5497103	26.96	2843760	1001031	899570	(760.5861, 80071.71)(761.58856, 36106.902)
Ascladiol	FDB000777	not available	HMDB29610	InChIKey=LYJDVGNTDYPSTE-LZCJLJQNSA-N	OC\C=C1\OC(=O)C(CO)=C1	6440900	4.018	950799	1033612	935964	(157.04997, 12239.05)(139.03941, 34574.406)
Soyacerebroside II	FDB010633	not available	HMDB32677	InChIKey=HOMYIYLRRDTKAA-UYIJODJPSA-N	CCCCCCCCCCCCCCC(O)C(=O)NC(COC1OC(CO)C(O)C(O)C1O)C(O)\C=C/CC\C=C/CCCCCCCCC	6450042	25.789	516654	619737	623163	(714.55304, 30373.203)(715.5554, 16414.38)(696.5433, 203311.58)(697.5457, 74875.76)(698.54834, 21887.514)(736.5352, 43377.918)(737.53766, 15846.556)
Thesinine	FDB002151	not available	not available	InChIKey=FQVNMXZPGWLUFZ-VMPITWQZSA-N	OC1=CC=C(\C=C\C(=O)OCC2CCN3CCCC23)C=C1	6452120	8.143	1893229	1963937	2045068	(287.15024, 119998.4)(288.15305, 14240.786)
Sericoside	FDB013001	not available	HMDB34504	InChIKey=CMZFNIMQBCBHEX-UHFFFAOYSA-N	CC1(C)CCC2(CCC3(C)C(=CCC4C5(C)CC(O)C(O)C(C)(CO)C5CCC34C)C2C1O)C(=O)OC1OC(CO)C(O)C(O)C1O	6453162	16.08	505456	542264	557408	(684.4328, 51493.957)(685.4349, 16639.203)
DG(16:1(9Z)/18:2(9Z,12Z)/0:0)	FDB024326	C00165	HMDB07132	InChIKey=BHGPPCIWDXQOMA-NPTIKXQTSA-N	[H]OC([H])([H])[C@]([H])(OC(=O)C([H])([H])C([H])([H])C([H])([H])C([H])([H])C([H])([H])C([H])([H])C([H])([H])C([H])=C([H])C([H])([H])C([H])=C([H])C([H])([H])C([H])([H])C([H])([H])C([H])([H])C([H])([H])[H])C([H])([H])OC(=O)C([H])([H])C([H])([H])C([H])([H])C([H])([H])C([H])([H])C([H])([H])C([H])([H])C([H])=C([H])C([H])([H])C([H])([H])C([H])([H])C([H])([H])C([H])([H])C([H])([H])[H]	9543699	27.697	1039034	1134000	1207833	(591.49945, 30914.922)(573.4897, 78058.76)(574.4922, 25434.477)(613.48114, 24538.291)
DG(16:0/18:3(9Z,12Z,15Z)/0:0)	FDB024299	not available	HMDB07105	InChIKey=UHPKYXAUVQOHQL-IONHJVQDSA-N	[H]OC([H])([H])[C@]([H])(OC(=O)C([H])([H])C([H])([H])C([H])([H])C([H])([H])C([H])([H])C([H])([H])C([H])([H])C([H])=C([H])C([H])([H])C([H])=C([H])C([H])([H])C([H])=C([H])C([H])([H])C([H])([H])[H])C([H])([H])OC(=O)C([H])([H])C([H])([H])C([H])([H])C([H])([H])C([H])([H])C([H])([H])C([H])([H])C([H])([H])C([H])([H])C([H])([H])C([H])([H])C([H])([H])C([H])([H])C([H])([H])C([H])([H])[H]	9543700	26.276	4214765	4771928	4834707	(573.4897, 172999.2)(574.49225, 54871.184)(575.4953, 12950.24)
DG(16:1(9Z)/20:2(11Z,14Z)/0:0)	FDB024332	not available	HMDB07138	InChIKey=WPAJXHHVSWVZKN-LRGFSRAWSA-N	[H]OC([H])([H])[C@]([H])(OC(=O)C([H])([H])C([H])([H])C([H])([H])C([H])([H])C([H])([H])C([H])([H])C([H])([H])C([H])([H])C([H])([H])C([H])=C([H])C([H])([H])C([H])=C([H])C([H])([H])C([H])([H])C([H])([H])C([H])([H])C([H])([H])[H])C([H])([H])OC(=O)C([H])([H])C([H])([H])C([H])([H])C([H])([H])C([H])([H])C([H])([H])C([H])([H])C([H])=C([H])C([H])([H])C([H])([H])C([H])([H])C([H])([H])C([H])([H])C([H])([H])…	9543727	27.891	412513	480040	502452	(619.5309, 37241.715)(620.53375, 13793.37)(601.52094, 204907.19)(641.5136, 103256.836)(642.5161, 35461.652)
DG(16:1(9Z)/20:5(5Z,8Z,11Z,14Z,17Z)/0:0)	FDB024337	not available	HMDB07143	InChIKey=MUYDIVLBRBWUDW-WGXRILFZSA-N	[H]OC([H])([H])[C@]([H])(OC(=O)C([H])([H])C([H])([H])C([H])([H])C([H])=C([H])C([H])([H])C([H])=C([H])C([H])([H])C([H])=C([H])C([H])([H])C([H])=C([H])C([H])([H])C([H])=C([H])C([H])([H])C([H])([H])[H])C([H])([H])OC(=O)C([H])([H])C([H])([H])C([H])([H])C([H])([H])C([H])([H])C([H])([H])C([H])([H])C([H])=C([H])C([H])([H])C([H])([H])C([H])([H])C([H])([H])C([H])([H])C([H])([H])[H]	9543752	27.118	310435	313549	308208	(630.51117, 36573.74)(631.51373, 13709.957)
Annuionone C	FDB010646	not available	HMDB32689	InChIKey=DZVNWYFIADDOQC-AATRIKPKSA-N	CC(O)\C=C\C12OC1(C)CC(=O)CC2(C)C	9920924	10.765	579948	278789	523706	(207.13873, 20185.934)(189.12866, 12938.164)
Isoliensinine	FDB011881	not available	HMDB33749	InChIKey=AJPXZTKPPINUKN-UHFFFAOYSA-N	COC1=CC=C(CC2N(C)CCC3=CC(OC)=C(OC4=C(O)C=CC(CC5N(C)CCC6=CC(OC)=C(O)C=C56)=C4)C=C23)C=C1	10100278	14.599	1235619	1274941	1336620	(633.29315, 74210.78)(634.29596, 24189.084)
5-Hexyltetrahydro-2-oxo-3-furancarboxylic acid	FDB002972	not available	HMDB30984	InChIKey=ZHNHBUOFMLNZNN-UHFFFAOYSA-N	CCCCCCC1CC(C(O)=O)C(=O)O1	10375946	7.408	397992	447897	418756	(197.11818, 38167.484)(179.10724, 11474.887)
Helinorbisabone	FDB008838	not available	HMDB32116	InChIKey=QUWXRNSZOIJARN-SNAWJCMRSA-N	CC(C(O)\C=C\C(C)=O)C1=C(O)C=C(C)C(O)=C1	10610669	9.918	598570	668131	751002	(233.11824, 24187.172)(215.10783, 20342.424)
LysoPC(18:2(9Z,12Z))	FDB027537	C04230	HMDB10386	InChIKey=SPJFYYJXNPEZDW-IWMABNCDSA-N	[H]O[C@]([H])(C([H])([H])OC(=O)C([H])([H])C([H])([H])C([H])([H])C([H])([H])C([H])([H])C([H])([H])C([H])([H])C([H])=C([H])C([H])([H])C([H])=C([H])C([H])([H])C([H])([H])C([H])([H])C([H])([H])C([H])([H])[H])C([H])([H])OP([O-])(=O)OC([H])([H])C([H])([H])[N+](C([H])([H])[H])(C([H])([H])[H])C([H])([H])[H]	11005824	23.615	1175402	1160309	1245683	(520.3419, 239366.56)(521.34424, 51817.684)(522.3462, 12776.33)(542.32294, 40962.38)
Isobornyl isobutyrate	FDB009637	not available	HMDB32342	InChIKey=KRKIAJBQOUBNSE-COPLHBTASA-N	CC(C)C(=O)O[C@H]1C[C@@H]2CC[C@@]1(C)C2(C)C	11264589	2.612	9627969	9479487	9086018	(229.15627, 341353.66)(230.15874, 28928.08)
SM(d18:1/14:0)	FDB028764	not available	HMDB12097	InChIKey=KYICBZWZQPCUMO-PSALXKTOSA-N	[H]O[C@]([H])(C([H])=C([H])C([H])([H])C([H])([H])C([H])([H])C([H])([H])C([H])([H])C([H])([H])C([H])([H])C([H])([H])C([H])([H])C([H])([H])C([H])([H])C([H])([H])C([H])([H])[H])[C@@]([H])(N([H])C(=O)C([H])([H])C([H])([H])C([H])([H])C([H])([H])C([H])([H])C([H])([H])C([H])([H])C([H])([H])C([H])([H])C([H])([H])C([H])([H])C([H])([H])C([H])([H])[H])C([H])([H])OP([O-])(=O)OC([H])([H])C([H])([H])[N+](C([H]…	11433862	27.105	252422	264339	266486	(674.53595, 31605.436)(675.53845, 12756.53)
MG(0:0/18:3(6Z,9Z,12Z)/0:0)	FDB028253	not available	HMDB11539	BXAXVVVVPFELOK-UHFFFAOYSA-N	CCCCCC=CCC=CCC=CCCCCC(=O)OC(CO)CO	11646044	26.49	1094167	1231404	1267130	(335.2595, 124223.4)(336.26205, 22326.633)
Enokipodin B	FDB014687	not available	HMDB35902	InChIKey=ZDVNWZXSNSTHPK-UHFFFAOYSA-N	CC1=CC(=O)C(=CC1=O)C1(C)CC(=O)CC1(C)C	11680353	4.627	1611327	1695953	1633462	(247.1336, 33185.984)(229.12334, 48682.45)
Cappariloside B	FDB013530	not available	HMDB34938	InChIKey=YWQNATCXFBWYHU-UHFFFAOYSA-N	OCC1OC(OCC2OC(OC3=CC=CC4=C3C(CC#N)=CN4)C(O)C(O)C2O)C(O)C(O)C1O	11972305	3.424	1952351	2184828	2145806	(478.1565, 81129.01)(479.15884, 13003.331)
4,5-Dihydropiperlonguminine	FDB021456	not available	HMDB41488	InChIKey=CSGDXLXTJVRNEA-GQCTYLIASA-N	CC(C)CNC(=O)\C=C\CCC1=CC2=C(OCO2)C=C1	12682184	6.748	5858143	6062887	6204205	(257.14005, 221669.81)(258.1427, 23002.697)
1-O-p-Coumaroyl-beta-D-glucose	FDB015905	not available	HMDB36936	InChIKey=DSNCQKUYZOSARM-ZZXKWVIFSA-N	OCC1OC(OC(=O)\C=C\C2=CC=C(O)C=C2)C(O)C(O)C1O	14158117	14.382	695458	742563	773071	(309.09818, 71475.4)(291.08688, 15344.224)
Reticulatacin	FDB013563	not available	HMDB34924	InChIKey=BDGWQMLWIGDEKO-UHFFFAOYSA-N	CCCCCCCCCCCCC(O)C1CCC(O1)C(O)CCCCCCCCCCCCCCC1=CC(C)OC1=O	14759338	26.762	3763368	4494913	4816266	(575.50604, 314248.12)(576.5087, 103102.96)(577.5112, 17593.887)
Dimethylbenzyl carbinyl crotonate	FDB009306	not available	HMDB32227	InChIKey=OKLPIYCKVVLHCP-XBXARRHUSA-N	C\C=C\C(=O)OC(C)(C)CC1=CC=CC=C1	16205756	11.213	1214256	974363	762313	(219.13873, 15610.894)(201.12817, 34988.918)
p-HPEA-EDA	FDB000349	not available	HMDB29305	InChIKey=VPOVFCBNUOUZGG-VVHNFQOZSA-N	C\C=C(\C=O)C(CC=O)CC(=O)OCCC1=CC=C(O)C=C1	16681728	12.0188	317994	319935	320799	(287.12704, 2186.56)(308.16635, 2130.43)(307.1641, 169.03)(327.1229, 10672.899)(328.12708, 1204.7866)(309.1091, 4973.53)
Isopulegone caffeate	FDB000721	not available	HMDB29566	InChIKey=SSVXLIRLGPMWSL-UXBLZVDNSA-N	CC(=C)C1CCC(COC(=O)\C=C\C2=CC(O)=C(O)C=C2)CC1	18406287	17.215	1305589	1351839	1355529	(316.19202, 102798.46)(317.19434, 18614.508)(298.18066, 19833.545)
5,8-Dihydroxy-3-(4-hydroxybenzyl)-7-methoxy-4-chromanone 8-acetate	FDB016263	not available	HMDB37252	InChIKey=NXGGYXKVAVMQLL-UHFFFAOYSA-N	COC1=C(OC(C)=O)C2=C(C(O)=C1)C(=O)C(CC1=CC=C(O)C=C1)CO2	21627907	16.484	863039	899563	842171	(359.1138, 86545.02)(360.11642, 13263.101)
Saponin H	FDB014308	not available	HMDB35607	InChIKey=KPOSIVPPNIGLFV-UHFFFAOYSA-N	CC(C)=CC(O)CC1(C)OC1C1CCC2C3(C)CCC(OC4OC(CO)C(O)C(O)C4O)C(C)(C)C3CCC2(C)C11COC(=O)C1	24094127	17.073	541797	653745	601703	(668.4377, 50471.332)(669.4399, 16266.692)
4-Vinylsyringol	FDB000336	not available	not available	InChIKey=WBBHYMRWGHBXLS-BQYQJAHWSA-N	COC1=CC(\C=C\C2=CC=CC=C2)=CC(O)=C1O	24148525	6.334	588284	473710	549177	(227.09355, 9760.294)(228.09656, 535.1933)(243.10152, 5227.6934)(265.1447, 19478.506)(247.13379, 18613.78)
LysoPC(P-18:0)	FDB029295	C04230	HMDB13122	InChIKey=WBOMIOWRFSPZMC-AZGSXVSQSA-N	[H]O[C@]([H])(C([H])([H])OC([H])=C([H])C([H])([H])C([H])([H])C([H])([H])C([H])([H])C([H])([H])C([H])([H])C([H])([H])C([H])([H])C([H])([H])C([H])([H])C([H])([H])C([H])([H])C([H])([H])C([H])([H])C([H])([H])C([H])([H])[H])C([H])([H])OP([O-])(=O)OC([H])([H])C([H])([H])[N+](C([H])([H])[H])(C([H])([H])[H])C([H])([H])[H]	24779527	18.156	855849	820635	876480	(489.3586, 83635.27)(490.3612, 21764.867)
3-O-Sulfogalactosylceramide (d18:1/20:0)	FDB028937	C06125	HMDB12315	InChIKey=AURCBSWGPREGRQ-VGNRXBDKSA-N	[H]OC([H])([H])[C@@]1([H])O[C@@]([H])(OC([H])([H])[C@]([H])(N([H])C(=O)C([H])([H])C([H])([H])C([H])([H])C([H])([H])C([H])([H])C([H])([H])C([H])([H])C([H])([H])C([H])([H])C([H])([H])C([H])([H])C([H])([H])C([H])([H])C([H])([H])C([H])([H])C([H])([H])C([H])([H])C([H])([H])C([H])([H])[H])[C@]([H])(O[H])C([H])=C([H])C([H])([H])C([H])([H])C([H])([H])C([H])([H])C([H])([H])C([H])([H])C([H])([H])C([H])([H]…	24779583	26.503	3775128	5018772	5029662	(836.5915, 298686.75)(837.5942, 131212.2)(838.59503, 28394.553)
Caffeoyl aspartic acid	FDB000298	not available	HMDB29294	InChIKey=YNHFZQQNJPOYRC-DUXPYHPUSA-N	OC(=O)CC(NC(=O)\C=C\C1=CC(O)=C(O)C=C1)C(O)=O	24891368	1.604	91816	94567	96400	(300.10788, 406.02664)(318.05984, 4424.6733)(305.06427, 972.9167)
2-(4-Methyl-5-thiazolyl)ethyl decanoate	FDB009862	not available	HMDB32419	InChIKey=RUOLKIITSCGKJQ-UHFFFAOYSA-N	CCCCCCCCCC(=O)OCCC1=C(C)N=CS1	44182035	23.989	741456	828629	1298866	(315.2096, 31909.898)(316.22385, 29576.729)
PC(18:1(9Z)/18:3(6Z,9Z,12Z))	FDB025296	C00157	HMDB08106	InChIKey=KATPUHPZOZWFBR-QHBLCVFQSA-N	[H]C(=C([H])C([H])([H])C([H])=C([H])C([H])([H])C([H])([H])C([H])([H])C([H])([H])C([H])([H])[H])C([H])([H])C([H])=C([H])C([H])([H])C([H])([H])C([H])([H])C([H])([H])C(=O)O[C@]([H])(C([H])([H])OC(=O)C([H])([H])C([H])([H])C([H])([H])C([H])([H])C([H])([H])C([H])([H])C([H])([H])C([H])=C([H])C([H])([H])C([H])([H])C([H])([H])C([H])([H])C([H])([H])C([H])([H])C([H])([H])C([H])([H])[H])C([H])([H])OP([O-])(=…	52922685	30.946	2258194	2288117	2331309	(782.5727, 480165.47)(783.5752, 212151.92)(784.5783, 77484.414)(785.5795, 4326.1)(804.552, 20642.521)
PC(18:1(9Z)/18:4(6Z,9Z,12Z,15Z))	FDB025298	C00157	HMDB08108	InChIKey=VTBLOCMXAXXMCO-NWGIBAKMSA-N	[H]C(=C([H])C([H])([H])C([H])=C([H])C([H])([H])C([H])([H])[H])C([H])([H])C([H])=C([H])C([H])([H])C([H])=C([H])C([H])([H])C([H])([H])C([H])([H])C([H])([H])C(=O)O[C@]([H])(C([H])([H])OC(=O)C([H])([H])C([H])([H])C([H])([H])C([H])([H])C([H])([H])C([H])([H])C([H])([H])C([H])=C([H])C([H])([H])C([H])([H])C([H])([H])C([H])([H])C([H])([H])C([H])([H])C([H])([H])C([H])([H])[H])C([H])([H])OP([O-])(=O)OC([H])…	52922687	30.431	6093498	6546478	7075288	(780.55707, 290907.6)(781.5596, 117376.69)(782.56134, 22793.625)
PC(18:2(9Z,12Z)/18:4(6Z,9Z,12Z,15Z))	FDB025332	C00157	HMDB08142	InChIKey=AHAUBJRIXRHFSJ-ONWOWOHESA-N	[H]C(=C([H])C([H])([H])C([H])=C([H])C([H])([H])C([H])([H])[H])C([H])([H])C([H])=C([H])C([H])([H])C([H])=C([H])C([H])([H])C([H])([H])C([H])([H])C([H])([H])C(=O)O[C@]([H])(C([H])([H])OC(=O)C([H])([H])C([H])([H])C([H])([H])C([H])([H])C([H])([H])C([H])([H])C([H])([H])C([H])=C([H])C([H])([H])C([H])=C([H])C([H])([H])C([H])([H])C([H])([H])C([H])([H])C([H])([H])[H])C([H])([H])OP([O-])(=O)OC([H])([H])C([H…	52922733	29.855	2973842	2830850	3331226	(778.5407, 126345.21)(779.54315, 49903.984)
LysoPC(18:3(6Z,9Z,12Z))	FDB027538	C04230	HMDB10387	InChIKey=MRTUWVDDQVMUCR-FAOHBLOZSA-N	[H]O[C@]([H])(C([H])([H])OC(=O)C([H])([H])C([H])([H])C([H])([H])C([H])([H])C([H])=C([H])C([H])([H])C([H])=C([H])C([H])([H])C([H])=C([H])C([H])([H])C([H])([H])C([H])([H])C([H])([H])C([H])([H])[H])C([H])([H])OP([O-])(=O)OC([H])([H])C([H])([H])[N+](C([H])([H])[H])(C([H])([H])[H])C([H])([H])[H]	52924045	22.803	2245571	2200261	2347580	(518.32623, 190498.33)(519.32837, 42918.598)
DG(14:1(9Z)/20:3(5Z,8Z,11Z)/0:0)	FDB024246	not available	HMDB07052	InChIKey=IWFGCEFHVOYIJT-HKDNAUBBSA-N	[H]OC([H])([H])[C@]([H])(OC(=O)C([H])([H])C([H])([H])C([H])([H])C([H])=C([H])C([H])([H])C([H])=C([H])C([H])([H])C([H])=C([H])C([H])([H])C([H])([H])C([H])([H])C([H])([H])C([H])([H])C([H])([H])C([H])([H])C([H])([H])[H])C([H])([H])OC(=O)C([H])([H])C([H])([H])C([H])([H])C([H])([H])C([H])([H])C([H])([H])C([H])([H])C([H])=C([H])C([H])([H])C([H])([H])C([H])([H])C([H])([H])[H]	53477987	26.156	355854	403754	416423	(571.47284, 34962.367)(572.4754, 11514.474)
DG(15:0/22:1(13Z)/0:0)	FDB024281	not available	HMDB07087	InChIKey=FTFFPLQCCJDTQB-SIIVQOTGSA-N	[H]OC([H])([H])[C@]([H])(OC(=O)C([H])([H])C([H])([H])C([H])([H])C([H])([H])C([H])([H])C([H])([H])C([H])([H])C([H])([H])C([H])([H])C([H])([H])C([H])([H])C([H])=C([H])C([H])([H])C([H])([H])C([H])([H])C([H])([H])C([H])([H])C([H])([H])C([H])([H])C([H])([H])[H])C([H])([H])OC(=O)C([H])([H])C([H])([H])C([H])([H])C([H])([H])C([H])([H])C([H])([H])C([H])([H])C([H])([H])C([H])([H])C([H])([H])C([H])([H])C([H…	53478016	27.508	332416	443554	468961	(654.6044, 45648.766)(655.6069, 16145.425)
DG(15:0/24:1(15Z)/0:0)	FDB024288	not available	HMDB07094	InChIKey=SHYXNKCINZKAKS-IHGUDCKSSA-N	[H]OC([H])([H])[C@]([H])(OC(=O)C([H])([H])C([H])([H])C([H])([H])C([H])([H])C([H])([H])C([H])([H])C([H])([H])C([H])([H])C([H])([H])C([H])([H])C([H])([H])C([H])([H])C([H])([H])C([H])=C([H])C([H])([H])C([H])([H])C([H])([H])C([H])([H])C([H])([H])C([H])([H])C([H])([H])C([H])([H])[H])C([H])([H])OC(=O)C([H])([H])C([H])([H])C([H])([H])C([H])([H])C([H])([H])C([H])([H])C([H])([H])C([H])([H])C([H])([H])C([H…	53478023	28.27	593915	576651	752110	(682.63617, 72203.98)(683.6387, 27462.857)
DG(18:1(11Z)/14:0/0:0)	FDB024376	not available	HMDB07182	InChIKey=SOSGKRNPXYNQLV-BHNRNTDQSA-N	[H]OC([H])([H])[C@]([H])(OC(=O)C([H])([H])C([H])([H])C([H])([H])C([H])([H])C([H])([H])C([H])([H])C([H])([H])C([H])([H])C([H])([H])C([H])([H])C([H])([H])C([H])([H])C([H])([H])[H])C([H])([H])OC(=O)C([H])([H])C([H])([H])C([H])([H])C([H])([H])C([H])([H])C([H])([H])C([H])([H])C([H])([H])C([H])([H])C([H])=C([H])C([H])([H])C([H])([H])C([H])([H])C([H])([H])C([H])([H])C([H])([H])[H]	53478057	26.783	1040736	1306907	1376759	(549.4892, 84219.28)(550.4917, 25709.742)
DG(18:1(11Z)/16:0/0:0)	FDB024379	not available	HMDB07185	InChIKey=GSEVZLBSIOIEFK-AAOCECEDSA-N	[H]OC([H])([H])[C@]([H])(OC(=O)C([H])([H])C([H])([H])C([H])([H])C([H])([H])C([H])([H])C([H])([H])C([H])([H])C([H])([H])C([H])([H])C([H])([H])C([H])([H])C([H])([H])C([H])([H])C([H])([H])C([H])([H])[H])C([H])([H])OC(=O)C([H])([H])C([H])([H])C([H])([H])C([H])([H])C([H])([H])C([H])([H])C([H])([H])C([H])([H])C([H])([H])C([H])=C([H])C([H])([H])C([H])([H])C([H])([H])C([H])([H])C([H])([H])C([H])([H])[H]	53478060	27.148	1760769	1845854	1816491	(577.52045, 101270.5)(578.5232, 32014.531)
DG(22:5(4Z,7Z,10Z,13Z,16Z)/14:1(9Z)/0:0)	FDB024898	not available	HMDB07705	InChIKey=YDNAPGXYBAGJKV-PHSQEUJRSA-N	[H]OC([H])([H])[C@]([H])(OC(=O)C([H])([H])C([H])([H])C([H])([H])C([H])([H])C([H])([H])C([H])([H])C([H])([H])C([H])=C([H])C([H])([H])C([H])([H])C([H])([H])C([H])([H])[H])C([H])([H])OC(=O)C([H])([H])C([H])([H])C([H])=C([H])C([H])([H])C([H])=C([H])C([H])([H])C([H])=C([H])C([H])([H])C([H])=C([H])C([H])([H])C([H])=C([H])C([H])([H])C([H])([H])C([H])([H])C([H])([H])C([H])([H])[H]	53478458	25.813	469650	456367	523568	(613.4836, 34344.22)(614.4863, 12888.7295)
PC(20:3(5Z,8Z,11Z)/20:5(5Z,8Z,11Z,14Z,17Z))	FDB025570	C00157	HMDB08380	InChIKey=WOXYPCCJQBHXDR-QTANVIONSA-N	[H]C(=C([H])C([H])([H])C([H])=C([H])C([H])([H])C([H])=C([H])C([H])([H])C([H])([H])C([H])([H])C(=O)O[C@]([H])(C([H])([H])OC(=O)C([H])([H])C([H])([H])C([H])([H])C([H])=C([H])C([H])([H])C([H])=C([H])C([H])([H])C([H])=C([H])C([H])([H])C([H])([H])C([H])([H])C([H])([H])C([H])([H])C([H])([H])C([H])([H])C([H])([H])[H])C([H])([H])OP([O-])(=O)OC([H])([H])C([H])([H])[N+](C([H])([H])[H])(C([H])([H])[H])C([H]…	53478981	25.948	890828	988958	1004865	(834.5418, 83520.56)(835.54425, 32718.531)
1,2-Di-(9Z,12Z,15Z-octadecatrienoyl)-3-(galactosyl-alpha-1-6-galactosyl-beta-1)-glycerol	FDB027906	not available	HMDB11127	InChIKey=KDYAPQVYJXUQNY-GMZGVZKRSA-N	[H]OC([H])([H])[C@@]1([H])O[C@@]([H])(OC([H])([H])[C@@]2([H])O[C@@]([H])(OC([H])([H])[C@]([H])(OC(=O)C([H])([H])C([H])([H])C([H])([H])C([H])([H])C([H])([H])C([H])([H])C([H])([H])C([H])=C([H])C([H])([H])C([H])=C([H])C([H])([H])C([H])=C([H])C([H])([H])C([H])([H])[H])C([H])([H])OC(=O)C([H])([H])C([H])([H])C([H])([H])C([H])([H])C([H])([H])C([H])([H])C([H])([H])C([H])=C([H])C([H])([H])C([H])=C([H])C([…	53480666	26.087	3706890	4051010	3981460	(954.61847, 269854.0)(955.62103, 130739.71)(956.62225, 29971.695)
LysoPE(0:0/18:2(9Z,12Z))	FDB028193	not available	HMDB11477	InChIKey=SVRBKLJIDJHADS-JIQJGXDYSA-N	[H]OC([H])([H])[C@@]([H])(OC(=O)C([H])([H])C([H])([H])C([H])([H])C([H])([H])C([H])([H])C([H])([H])C([H])([H])C([H])=C([H])C([H])([H])C([H])=C([H])C([H])([H])C([H])([H])C([H])([H])C([H])([H])C([H])([H])[H])C([H])([H])OP(=O)(O[H])OC([H])([H])C([H])([H])N([H])[H]	53480926	8.931	18277110	18517764	18487108	(482.2621, 870546.2)(483.26456, 178548.67)(484.26562, 25126.04)
Vanillin 1,2-butylene glycol acetal	FDB010448	not available	HMDB32552	InChIKey=JZJHVHUFPUYAJF-UHFFFAOYSA-N	COC1=C(O)C=CC(=C1)C1OC(C)C(C)O1	57358374	9.177	999506	898535	938434	(207.10234, 33708.95)(189.09174, 32581.422)
16,17-Dihydro-16a,17-dihydroxygibberellin A4 17-glucoside	FDB020440	not available	HMDB40647	InChIKey=XKXOQMAKWNRIFD-UHFFFAOYSA-N	CC12C3C(C(O)=O)C45CC(CCC4C3(CCC1O)OC2=O)C(O)(COC1OC(CO)C(O)C(O)C1O)C5	85110572	12.159	1221996	1241731	1268541	(546.25586, 85390.42)(547.2586, 19020.475)
Dihydroquercetin	not available	not available	not available	CXQWRCVTCMQVQX-UHFFFAOYSA-N	C1=CC(=C(C=C1C2C(C(=O)C3=C(C=C(C=C3O2)O)O)O)O)O	471	13.896	6194637	6229506	6264750	(287.05685, 227195.08)(288.05948, 28276.06)(289.06128, 2697.6301)(309.098, 13240.677)
Pyrogallol	not available	not available	not available	WQGWDDDVZFFDIG-UHFFFAOYSA-N	C1=CC(=C(C(=C1)O)O)O	1057	13.896	4160151	2639768	4301646	(127.03927, 16335.067)(128.04272, 124.39667)(109.02874, 2081.3801)(148.07591, 1113.0599)(126.0554, 1049.5001)
Malvidin 3,5-O-diglucoside	FDB006531	not available	not available	RHKJIVJBQJXLBY-FTIBDFQESA-N	[Cl-].COC1=CC(=CC(OC)=C1O)C1=C(O[C@@H]2O[C@H](CO)[C@@H](O)[C@H](O)[C@H]2O)C=C2C(O[C@@H]3O[C@H](CO)[C@@H](O)[C@H](O)[C@H]3O)=CC(O)=CC2=[O+]1	5319251	29.294	3032601	2933589	3161225	(655.19464, 31520.291)(656.19135, 43828.92)(657.1926, 12129.247)(658.1945, 1243.96)
Protocatechuic acid 4-O-glucoside	FDB021851	not available	not available	HFFREILXLCWCQH-UHFFFAOYSA-N	CC1OC(OC2=C(O)C=C(C=C2)C(O)=O)C(O)C(O)C1O	not available	2.414	2923537	3278597	3128548	(303.0845, 1425.75)(316.07968, 2906.38)(321.0957, 1004.14)(321.05804, 33.04)(316.1033, 23764.318)(317.10593, 3420.5598)
Gallic acid 4-O-glucoside	FDB021732	not available	HMDB41593	YPSNWSNUXIIKHO-YANYRWCTSA-N	[H][C@]1(CO)O[C@@]([H])(OC2=C(O)C=C(C=C2O)C(O)=O)[C@]([H])(O)[C@@]([H])(O)[C@]1([H])O	10088114	9.638	2740523	2741456	3185852	(333.082, 196.205)(333.083, 213.76)(315.0724, 80002.85)(316.07504, 8108.6772)(317.07666, 320.34668)
3,4-DHPEA-AC	FDB000344	not available	not available	FGJGLFPNIZXRLV-UHFFFAOYSA-N	CC(=O)OCCC1=CC(O)=C(O)C=C1	not available	2.94	2648641	2557133	2469798	(198.07683, 670.84)(180.0664, 10266.647)(197.0816, 7629.19)(179.73877, 47402.76)(182.079, 27840.893)(183.0788, 1145.1566)(214.10515, 566.9067)(196.0968, 8412.167)(197.0981, 1147.5233)(221.06966, 139.81332)(203.05681, 1380.6266)
4-Vinylguaiacol	FDB000857	C17883	HMDB13744	YOMSJEATGXXYPX-UHFFFAOYSA-N	COC1=CC(C=C)=CC=C1O	332	17.626	2646823	2693078	2630821	(151.0759, 47725.74)(152.079, 3234.0667)(133.0649, 9471.94)
p-Coumaric acid 4-O-glucoside	FDB021350	C04415	HMDB39509	LJFYQZQUAULRDF-ZZXKWVIFSA-N	OCC1OC(OC2=CC=C(\C=C\C(O)=O)C=C2)C(O)C(O)C1O	9840292	9.8235	2325758	2399030	2306614	(349.08932, 98.56667)(331.0797, 40543.984)(332.08243, 3840.03)
4-Ethylguaiacol	FDB019887	not available	HMDB40175	CHWNEIVBYREQRF-UHFFFAOYSA-N	CCC1=CC(OC)=C(O)C=C1	62465	17.799	2252725	1263623	3260659	(155.89348, 80846.98)(157.09784, 16034.824)(170.11826, 42744.188)(171.1146, 11938.16)(152.10736, 16700.148)(153.1072, 548.51794)(154.1032, 83.34)(180.0889, 667.25)
Estragole	FDB012392	C10452	HMDB34121	ZFMSMUAANRJZFM-UHFFFAOYSA-N	COC1=CC=C(CC=C)C=C1	8815	24.532	1994345	2084943	1864503	(131.08005, 3828.5002)(149.09647, 7453.2266)(131.086, 41131.62)(132.08907, 3274.5364)(166.1233, 19416.389)(167.12614, 2269.2234)(171.0803, 75.1)
Pinoresinol	FDB002760	C10872	not available	HGXBRUKMWQGOIE-UHFFFAOYSA-N	COC1=CC(=CC=C1O)C1OCC2C1COC2C1=CC=C(O)C(OC)=C1	73399	14.827	1649374	1687479	1688758	(341.13858, 4721.4497)(359.15015, 49673.254)(360.1527, 7805.937)
Anhydro-secoisolariciresinol	FDB001441	not available	not available	PUETUDUXMCLALY-HOTGVXAUSA-N	COC1=C(O)C=CC(C[C@@H](CO)[C@H](CO)CC2=CC(OC)=C(O)C=C2)=C1	not available	9.207	1465131	1639420	1629718	(327.15564, 918.31494)(345.17053, 31471.006)(346.17343, 4598.72)(347.1795, 132.785)(368.1542, 4060.662)(368.1537, 71.22)(350.1418, 2519.1736)
p-Coumaroyl tartaric acid	FDB000257	not available	not available	FEWJPZIEWOKRBE-LWMBPPNESA-N	O[C@@H]([C@H](O)C(O)=O)C(O)=O	not available	9.8455	1403449	1457093	1367484	(297.06113, 10082.983)(298.06433, 585.44)(279.05032, 1940.2533)(319.0455, 18073.523)(320.0485, 1159.3834)
[6]-Gingerol	FDB001886	not available	not available	GDRKZARFCIYVCI-LBPRGKRZSA-N	CCC[C@H](O)CC(=O)CCC1=CC(OC)=C(O)C=C1	5317596	29.185	1214010	2377169	1398843	(300.22916, 68962.78)(301.2299, 9633.714)(325.22824, 3051.6233)(326.22534, 15207.552)(327.22833, 1901.9067)(305.20728, 49641.39)(306.20975, 5731.377)
p-Coumaroyl tyrosine	not available	not available	not available	BKRGSRHCVGOQCJ-YKXBDCQTSA-N	C1=CC(=CC=C1CC(C(=O)O)N)OC(=O)C=CC2=CC=C(C=C2)O	90119822	13.896	971096	1059882	1099015	(309.09818, 17212.096)(310.10092, 1331.9867)(315.12192, 532.62)(329.1378, 1118.1967)
5-Caffeoylquinic acid	FDB000275	not available	HMDB29278	CWVRJTMFETXNAD-XYXZIBEBSA-N	O[C@@H]1C[C@](O)(C[C@@H](OC(=O)\C=C/C2=CC=C(O)C(O)=C2)[C@@H]1O)C(O)=O	1794425	6.6825	925263	942784	978713	(337.09122, 680.10834)(377.08432, 1783.8833)(355.10294, 16099.466)(356.10587, 1429.3066)
3-Caffeoylquinic acid	FDB002562	not available	not available	CWVRJTMFETXNAD-NXLLHMKUSA-N	O[C@@H]1C[C@@](O)(C[C@@H](OC(=O)\C=C\C2=CC=C(O)C(O)=C2)[C@H]1O)C(O)=O	not available	6.6825	925263	942784	978713	(337.09122, 744.315)(377.08432, 1783.8833)(355.10294, 16099.466)(356.10587, 1429.3066)
5-Heneicosylresorcinol	FDB003029	not available	HMDB31035	BLHLKJLSYHEOGY-UHFFFAOYSA-N	CCCCCCCCCCCCCCCCCCCCCC1=CC(O)=CC(O)=C1	155461	24.224	783323	742321	763380	(386.34946, 211.38)(409.38153, 79.805)(427.3572, 5316.378)(428.35873, 931.19336)(429.37085, 169.46)(409.3462, 2051.4475)
Ligstroside	FDB013297	not available	HMDB34751	GMQXOLRKJQWPNB-FAWHCFPASA-N	[H][C@]1(CC(=O)OCCC2=CC=C(O)C=C2)\C(=C\C)[C@H](O[C@@H]2O[C@H](CO)[C@@H](O)[C@H](O)[C@H]2O)OC=C1C(=O)OC	14136859	9.638	711924	742590	784751	(524.52386, 4198.1797)(526.1979, 1768.52)(525.19476, 12394.68)(526.1979, 1873.4299)
Myricetin 3-O-rhamnoside	FDB012726	C10108	HMDB34360	DCYOADKBABEMIQ-UHFFFAOYSA-N	CC1OC(OC2=C(OC3=CC(O)=CC(O)=C3C2=O)C2=CC(O)=C(O)C(O)=C2)C(O)C(O)C1O	5352000	6.985	524380	537153	516061	(465.1028, 10393.056)(466.1058, 699.9567)(487.08438, 671.1567)
Delphinidin 3-O-glucoside	FDB017191	C12138	HMDB37997	XENHPQQLDPAYIJ-PEVLUNPASA-O	OC[C@H]1O[C@@H](OC2=CC3=C(C=C(O)C=C3O)[O+]=C2C2=CC(O)=C(O)C(O)=C2)[C@H](O)[C@@H](O)[C@@H]1O	13915667	11.6205	509871	369602	490071	(465.1028, 10743.827)(466.10583, 818.16)
p-Anisaldehyde	FDB000872	C10761	HMDB29686	ZRSNZINYAWTAHE-UHFFFAOYSA-N	COC1=CC=C(C=O)C=C1	31244	6.8825	497098	810471	677365	(139.0589, 9175.606)(140.0622, 133.65)(141.0667, 78060.77)(121.0509, 6950.5327)(123.05536, 9711.103)(137.06047, 17349.328)(138.06319, 539.54333)(119.0493, 1230.64)(154.08653, 7055.0234)(136.07506, 8068.223)
Caffeoyl tartaric acid	FDB000260	not available	HMDB0029276	SWGKAHCIOQPKFW-RQVXFDJMSA-N	O[C@H]([C@@H](OC(=O)\C=C/C1=CC=C(O)C(O)=C1)C(O)=O)C(O)=O	13887347	9.109	484451	536403	554438	(335.04013, 10404.483)(336.04294, 407.11667)
Nepetin	FDB002422	not available	not available	FHHSEFRSDKWJKJ-UHFFFAOYSA-N	COC1=C(O)C2=C(OC(=CC2=O)C2=CC(O)=C(O)C=C2)C=C1O	not available	7.1125	444223	442517	445253	(318.05984, 1785.27)(299.047, 141.62)(317.06723, 454.98666)(334.0903, 439.89)(335.0925, 75.48)(316.07974, 6569.1167)
Dihydromyricetin 3-O-rhamnoside	FDB021841	not available	not available	QMGYCEQXKDMHDB-UHFFFAOYSA-N	CC1OC(OC2C(OC3=CC(O)=CC(O)=C3C2=O)C2=CC(O)=C(O)C(O)=C2)C(O)C(O)C1O	not available	13.495	393981	399760	381364	(449.10794, 8854.793)(450.11105, 195.87)(471.08948, 4047.1533)
3,4-DHPEA-EDA	FDB016341	not available	HMDB37321	XLPXUPOZUYGVPD-XNJYKOPJSA-N	[H]\C(C)=C(\C=O)C(CC=O)CC(=O)OCCC1=CC(O)=C(O)C=C1	18684078	19.14	388152	300075	390211	(325.1077, 22013.104)(326.11057, 2980.83)
Syringaresinol	FDB014720	C10889	not available	KOWMJRJXZMEZLD-HCIHMXRSSA-N	[H][C@]12CO[C@H](C3=CC(OC)=C(O)C(OC)=C3)[C@@]1([H])CO[C@@H]2C1=CC(OC)=C(O)C(OC)=C1	443023	9.953	384001	390505	392654	(419.16968, 186.035)(401.16, 6798.893)(402.1633, 446.7333)(423.20166, 76.03)
Quercetin 3-O-galactoside	FDB002711	C10073	HMDB30775	OVSQVDMCBVZWGM-DTGCRPNFSA-N	OC[C@H]1O[C@@H](OC2=C(OC3=C(C(O)=CC(O)=C3)C2=O)C2=CC(O)=C(O)C=C2)[C@H](O)[C@@H](O)[C@H]1O	5281643	6.985	373765	383689	516061	(465.1028, 11206.509)(466.10574, 959.7834)(487.08435, 903.93335)
Quercetin 4'-O-glucoside	FDB017095	not available	HMDB37932	OIUBYZLTFSLSBY-HMGRVEAOSA-N	OC[C@H]1O[C@@H](OC2=CC=C(C=C2O)C2=C(O)C(=O)C3=C(O2)C=C(O)C=C3O)[C@H](O)[C@@H](O)[C@@H]1O	5320844	6.985	373765	383689	366069	(465.1028, 11707.523)(466.10574, 1093.8667)(487.08435, 1050.88)
Esculin	FDB002776	C09264	HMDB30820	XHCADAYNFIFUHF-UHFFFAOYSA-N	OCC1OC(OC2=C(O)C=C3OC(=O)C=CC3=C2)C(O)C(O)C1O	5351506	3.6835	370240	370441	366310	(323.07462, 12472.52)(324.07782, 247.3)(325.0741, 140.8)(323.07706, 40643.035)(324.08, 4481.6836)(340.1028, 1842.8566)(345.0581, 310.59998)
8-Acetoxypinoresinol	FDB011303	C10544	HMDB33280	NATDFORNCKZPCI-UHFFFAOYSA-N	COC1=C(O)C=CC(=C1)C1OCC2(OC(C)=O)C1COC2C1=CC(OC)=C(O)C=C1	4485133	10.5432	357277	555743	370670	(417.15482, 10548.073)(418.15796, 1296.5034)
Ferulaldehyde	FDB001513	C02666	not available	DKZBBWMURDFHNE-NSCUHMNNSA-N	[H]\C(C=O)=C(\[H])C1=CC(OC)=C(O)C=C1	5280536	9.7935	347198	628827	760745	(180.06633, 9427.601)(163.0606, 1343.8234)(165.06589, 2247.245)(180.07228, 161777.03)(182.07843, 31695.115)(183.0813, 861.48)(163.56598, 4397.302)(162.06642, 214.75334)(196.09724, 14641.073)(197.09804, 1088.9166)(178.08716, 4819.0767)(203.05481, 500.02)
Cinnamoyl glucose	not available	not available	not available	CFFMLEQRNNOHLH-HOLMNUNMSA-N	C1=CC=C(C=C1)C=CC(=O)OCC2C(C(C(C(O2)O)O)O)O	6454895	13.896	278806	277509	274641	(295.1033, 1530.4)(328.1396, 2698.3198)(311.11325, 4655.467)(310.1293, 10705.92)(311.1306, 837.35)
Cyanidin 3-O-glucoside	FDB002603	C08604	HMDB30684	RKWHWFONKJEUEF-GQUPQBGVSA-O	OC[C@H]1O[C@@H](OC2=CC3=C(C=C(O)C=C3O)[O+]=C2C2=CC(O)=C(O)C=C2)[C@H](O)[C@@H](O)[C@@H]1O	4481259	10.0608	277333	273117	273117	(449.10797, 8727.564)(450.11105, 193.28)
Petunidin 3-O-glucoside	FDB017317	C12139	HMDB38097	CCQDWIRWKWIUKK-QKYBYQKWSA-O	COC1=C(O)C(O)=CC(=C1)C1=[O+]C2=C(C=C1O[C@@H]1O[C@H](CO)[C@@H](O)[C@H](O)[C@H]1O)C(O)=CC(O)=C2	443651	13.381	274355	282205	293329	(461.10788, 8465.557)(462.11124, 523.63666)
Isorhamnetin 7-O-rhamnoside	FDB000608	not available	not available	XLQFMBLUUSGXQY-UHFFFAOYSA-N	COC1=C(O)C=CC(=C1)C1=C(O)C(=O)C2=C(O)C=C(OC3OC(C)C(O)C(O)C3O)C=C2O1	not available	13.66	265044	277731	279315	(461.10788, 8353.47)(462.11124, 516.4433)
Piceatannol 3-O-glucoside	FDB020691	not available	HMDB40863	OLCVEOSSVCAFGR-UPHRSURJSA-N	OCC1OC(OC2=C(O)C=C(\C=C/C3=CC(O)=CC(O)=C3)C=C2)C(O)C(O)C1O	not available	10.459	231497	241960	238042	(389.12344, 6022.9937)(390.12595, 370.12332)(424.16043, 1708.7399)
5-O-Galloylquinic acid	not available	not available	not available	LDPLFHGGZNSKDS-HDOXWXFPSA-N	C1C(C(C(CC1(C(=O)O)O)OC(=O)C2=CC(=C(C(=C2)O)O)O)O)O	460894	13.896	165454	143116	134685	(331.0788, 727.78)(365.116, 123.97)(345.08408, 4998.5)
Quercetin 3-O-xyloside	FDB017087	not available	not available	BDCDNTVZSILEOY-WNJKXWAASA-N	OC[C@H]1O[C@@H](OC2=C(OC3=C(C(O)=CC(O)=C3)C2=O)C2=CC=C(O)C(O)=C2)[C@H](O)[C@H]1O	not available	12.938	150784	160997	159566	(435.0923, 4532.1465)(457.0734, 454.29666)
(+)-Catechin	FDB002571	C06562	HMDB02780	PFTAWBLQPZVEMU-DZGCQCFKSA-N	O[C@H]1CC2=C(O)C=C(O)C=C2O[C@@H]1C1=CC(O)=C(O)C=C1	9064	14.368	143242	147693	148185	(291.08688, 6736.69)(315.07202, 30273.79)(316.07498, 2717.883)(297.06097, 4806.3433)
8-Prenylnaringenin	not available	not available	not available	LPEPZZAVFJPLNZ-SFHVURJKSA-N	CC(=CCC1=C2C(=C(C=C1O)O)C(=O)CC(O2)C3=CC=C(C=C3)O)C	480764	13.896	130168	137479	131156	(341.13858, 5471.8804)(345.17017, 7769.78)
Pelargonidin 3-O-rutinoside	FDB031094	not available	not available	IFYOHQQBIKDHFT-UHFFFAOYSA-N	CC1OC(OCC2OC(OC3=CC4=C(C=C(O)C=C4[O-])[O+]=C3C3=CC=C(O)C=C3)C(O)C(O)C2O)C(O)C(O)C1O	not available	10.475	130030	130030	130030	(561.158, 5793.7)(562.1601, 190.81)
Naringin 6'-malonate	FDB019425	not available	HMDB39776	YCOQCRMFNLZUCL-UHFFFAOYSA-N	CC1OC(OC2C(O)C(O)C(COC(=O)CC(O)=O)OC2OC2=CC3=C(C(=O)CC(O3)C3=CC=C(O)C=C3)C(O)=C2)C(O)C(O)C1O	not available	31.119	125776	182825	196338	(684.2225, 42994.105)(685.22363, 12381.263)(686.22516, 960.37665)
Phloridzin	FDB015554	C01604	HMDB36634	IOUVKUPGCMBWBT-QNDFHXLGSA-N	OC[C@H]1O[C@@H](OC2=CC(O)=CC(O)=C2C(=O)CCC2=CC=C(O)C=C2)[C@H](O)[C@@H](O)[C@@H]1O	6072	10.263	106833	110423	114998	(454.17123, 5305.0503)(441.1733, 3778.1633)
Arctigenin	FDB001442	C10545	HMDB30087	NQWVSMVXKMHKTF-JKSUJKDBSA-N	COC1=CC=C(C[C@H]2COC(=O)[C@@H]2CC2=CC=C(O)C(OC)=C2)C=C1OC	64981	8.261	82916	87640	94957	(373.16544, 5207.803)(374.16135, 33598.12)(375.16367, 5458.596)(376.16586, 245.48668)(372.68228, 14387.595)(374.18625, 3383.1165)(395.1449, 3999.1533)
Cyanidin 3-O-sambubioside	FDB017158	not available	HMDB37976	ZPPQIOUITZSYAO-UHFFFAOYSA-O	OCC1OC(OC2=CC3=C(O)C=C(O)C=C3[O+]=C2C2=CC=C(O)C(O)=C2)C(OC2OCC(O)C(O)C2O)C(O)C1O	3084569	11.758	70173	73462	74992	(617.11395, 16885.783)(618.11664, 3801.25)

## Sheet: Table S3
Feature	Compound	HIB_0D_2_1	HIB_0D_2_2	HIB_0D_2_3	HIB_0D_2_4	HIB_0D_2_5	HIB_11D_2_1	HIB_11D_2_2	HIB_11D_2_3	HIB_11D_2_4	HIB_11D_2_5	HIB_18D_2_1	HIB_18D_2_2	HIB_18D_2_3	HIB_18D_2_4	HIB_18D_2_5	HIB_0D_1_1	HIB_0D_1_2	HIB_0D_1_3	HIB_0D_1_4	HIB_0D_1_5	HIB_11D_1_1	HIB_11D_1_2	HIB_11D_1_3	HIB_11D_1_4	HIB_11D_1_5	HIB_18D_1_1	HIB_18D_1_2	HIB_18D_1_3	HIB_18D_1_4	HIB_18D_1_5	HIB_0D_3_1	HIB_0D_3_2	HIB_0D_3_3	HIB_0D_3_4	HIB_0D_3_5	HIB_11D_3_1	HIB_11D_3_2	HIB_11D_3_3	HIB_11D_3_4	HIB_11D_3_5	HIB_18D_3_1	HIB_18D_3_2	HIB_18D_3_3	HIB_18D_3_4	HIB_18D_3_5	Annotations	CompositeSpectrum
MF631	C10 H12 O	2699332	2197267	2423151	2507304	1925469	2364092	2294902	2416361	2519204	2287413	2743223	2243006	2424982	2975255	2691311	2712802	2224573	2533625	2009964	2662058	2732565	2097835	2301586	1821088	2261219	2363098	2000260	2429892	2728300	2382567	2670107	2655682	2480153	2203643	2111479	2668736	2495463	2436008	2354180	2551744	2683661	1670660	2772401	2206203	2232789	[ C10 H12 O, mfg=78.98, overall=78.98 ]	(149.09734, 182712.08)(150.10045, 22597.82)
MF632	C10 H14 N2 O11	2556855	2597421	2384311	2639321	2203609	2544130	2414157	2577404	2625778	2279807	2372768	2087558	2419930	2289436	2362549	2836704	2525721	2591761	2336621	2448908	2451758	2740224	2691909	2192798	2346986	2241911	1745338	2366660	2606818	2467181	2466750	2465827	2604069	2500334	2167587	2477232	2455278	2493127	2598544	2635414	2180305	1667283	2520229	2074851	2253472	[ C10 H14 N2 O11, mfg=71.03, overall=71.03 ]	(339.06543, 350685.38)(340.06656, 47269.633)
MF633	C10 H16 O7	59439696	61100480	55891836	61654324	46868720	57999240	51090036	56901784	58504184	50224008	55386696	48414588	60106048	54739748	56604608	62336872	59790988	58999120	43647376	56467560	53827816	60898548	59086652	46577264	50993528	52944208	41831644	55721060	56480828	54393448	57772496	56626348	60474564	58333868	47242752	55299800	52365328	55710304	54641140	60366352	51893856	42467500	57963804	47119492	51188104	[ C10 H16 O7, mfg=97.97, overall=97.97 ]	(497.1836, 69735.68)(535.14056, 265665.25)(536.1428, 59416.918)(519.1663, 510961.47)(520.16907, 112046.18)(521.1708, 19505.041)(249.09636, 2846586.2)(250.09937, 301952.47)(251.1012, 29916.83)(287.05203, 1535975.1)(288.05493, 170239.67)(271.07816, 2594117.5)(272.08112, 269134.34)(273.08313, 28722.17)
MF634	C10 H20 N2 O3	1	874404	1	827545	1	2791502	2508483	2673379	2889046	2432555	2913634	2876635	3866587	3147824	3511690	1	809347	1	1	1	2551046	2998362	3013742	2255727	2227393	3221440	2475707	3613148	3670071	3409247	1	1	865785	1	1	2640328	2763880	2431451	2570790	2693760	3021275	1658081	3102195	2843200	3120874	[ C10 H20 N2 O3, mfg=78.75, overall=78.75 ]	(217.15604, 213300.05)(218.15895, 28798.955)(239.13797, 37184.94)
MF635	C10 H20 O S	533627	686721	482714	642046	1	1229041	1039313	1344957	1292820	1035181	1426518	1352931	1684229	1442238	1471083	599486	692313	614202	603602	594321	1104250	1137457	1114232	872353	1000761	1135441	935768	1150531	1156577	1263541	529223	1	569736	589576	1	1176413	1198164	1168504	1226793	1113245	1379118	1221986	1410922	1381912	1293761	[ C10 H20 O S, mfg=47.16, overall=47.16 ]	(189.124, 41452.492)(211.11302, 27897.398)
MF636	C10 H22 O3	5410431	4840063	4896851	5123241	3410326	4837351	3754794	5059757	4820652	3747798	4985776	3691302	5392363	5404570	4853665	4975373	4824361	4395289	3160914	4176251	4893322	4691455	4995506	3348448	3660216	4526460	4486277	4683280	4972885	4450491	4942742	4656847	4805379	4701506	3637513	4901444	4418256	4700207	4804341	5331269	4967988	4108498	4866101	4734035	4926394	[ C10 H22 O3, mfg=73.71, overall=73.71 ]	(191.16269, 43829.168)(192.14629, 16913.066)(213.14694, 280166.0)(214.14906, 48261.766)
MF637	C10 H22 O6	915247	1223945	1	2342546	1	2394984	838020	2285727	2502580	1838831	846538	1	1	909640	1054639	901220	994779	1905996	1	1	2032376	1107649	915843	1	837431	1013463	1	757153	1	1	811805	1	936982	1	924065	2083688	942770	2284318	1019431	1055707	2155223	924506	2542080	1	2226924	[ C10 H22 O6, mfg=46.82, overall=46.82 ]	(239.14935, 51937.57)(261.13144, 18806.557)
MF638	C10 H8 N4 O9	1358815	1412614	1292805	1440424	1140037	1435025	1285777	1374092	1408151	1226181	1432177	1246643	1529499	1375780	1427294	1461681	1420913	1402305	1182493	1314137	1377750	1514564	1467004	1145419	1243617	1411355	1097269	1462597	1414203	1348453	1375197	1307440	1465172	1427391	1208416	1354356	1338508	1351484	1374472	1457173	1380011	1091129	1556973	1310284	1459757	[ C10 H8 N4 O9, mfg=85.08, overall=85.08 ]	(329.03656, 266270.34)(330.03937, 29797.756)
MF639	C10 H9 N O5 S	1	1	2233435	3632874	2404534	1	1	1	674459	1	1	1	1	744765	837264	1	757913	1	773683	1486431	5051982	1	5117395	1	1	1	1	1	1	1	2823313	11841277	9395655	4138164	4208040	639533	646854	2670546	15807777	1626159	1	1	643844	1	643932	[ C10 H9 N O5 S, mfg=75.74, overall=75.74 ]	(256.02737, 376464.12)(257.02982, 51780.363)(238.0167, 42530.742)(239.01895, 15031.335)
MF640	C11 H12 O	1	1	266969	1	1	1	1	1	1	1	1	1	1	1	1	282368	283122	235039	1	1	1	263755	350071	1	1	1	292597	303737	333310	246710	273193	260698	276034	1	1	266669	259199	1	307821	1	303507	363634	304215	290853	297116	[ C11 H12 O, mfg=70.33, overall=70.33 ]	(161.09602, 26895.21)(162.11217, 2438.9463)(183.07936, 10533.606)
MF641	C11 H14 N2 O3	1	1	1	1	1	1	1	1	1	1	1	1	1	1	1	1361836	1487651	1658341	1399982	1165223	1	746807	1	570090	642634	1	1	1	1	1	1	1	1	1	1	1	1	1	1	1	1	1	1	1	1	[ C11 H14 N2 O3, mfg=76.27, overall=76.27 ]	(223.10823, 151570.69)(224.11412, 20967.52)(245.09212, 19705.896)
MF642	C11 H15 N5	8365891	7903209	7220017	7840550	5405955	1999358	943675	1145020	1055549	1120277	802435	1	1714209	704862	1	7381874	7419909	8378895	5994097	7334015	2216674	2333066	2448211	1732961	1497800	2583763	1	2582264	2573082	2109489	9023867	7644971	9261666	7754411	6116999	1943977	1245499	1852080	1856776	1927586	1607950	1	1	1688008	2007252	[ C11 H15 N5, mfg=67.43, overall=67.43 ]	(218.13998, 184671.78)(219.1395, 27339.422)(220.15353, 16520.555)
MF643	C11 H18 O13 S2	785608	796954	748892	819994	681605	756524	676467	745948	768284	645621	711498	565491	699208	625832	629873	897675	781590	796949	783489	723089	654965	746574	756319	648319	663748	588727	1	595756	754249	693505	727477	747785	776511	763770	636977	672749	689609	682872	741896	744030	570329	1	662763	554235	576848	[ C11 H18 O13 S2, mfg=64.17, overall=64.17 ]	(423.02643, 117177.42)(424.02908, 16369.586)
MF644	C11 H19 N S	1	323940	407646	802082	483411	417478	1	425669	1	1	498275	489507	415809	728425	877050	524588	549574	505733	463954	686715	1070193	300339	969272	1	1	674708	1	1	492929	1	674323	2684869	1991738	680787	762903	1	1	721726	3301471	420388	951676	1	598170	351435	887179	[ C11 H19 N S, mfg=75.41, overall=75.41 ]	(198.12889, 101464.164)(199.13718, 10548.736)(200.12807, 3735.7761)
MF645	C11 H19 N11 O4	1	1	1	1	1	3227668	3797676	3438448	2502473	3769342	4151789	3470157	4014108	3532947	3405791	1	1	1	1	1	1	1	1	1	1	1	1	1	1	1	1	1	1	1	1	1	1	1	1	1	1	1	1	1	1	[ C11 H19 N11 O4, mfg=75.04, overall=75.04 ]	(370.16843, 469025.75)(371.17606, 62474.2)
MF646	C11 H19 N5 O2	1733491	2203116	1495732	2104443	1315860	2521416	1828155	2409178	2478269	1964018	1073732	885771	1389109	1078756	808166	2015171	2195448	1945671	1240854	1809659	1804705	2284444	2225879	1360157	1395687	888631	1	886601	1669204	1701065	1663146	1321821	1799264	1496010	1167204	2166045	2003189	1640625	1996371	2113443	996127	1	1256679	858316	1046260	[ C11 H19 N5 O2, mfg=78.14, overall=78.14 ]	(507.3051, 12815.08)(254.161, 90013.21)(255.16173, 16145.183)(276.14612, 30986.418)
MF647	C11 H20 N2 O3	19819376	110619672	691955	71845304	1	100056152	1	787407	93230928	831522	40614280	1	166014400	60865884	142338304	107661272	72718400	768161	21105658	743062	1518059	643931	1	1	1	1	15813334	44539360	1	706050	1	15304403	72439024	1145970	1	98047256	1	1	634366	46344720	68869744	43104084	155574128	5040553	127754968	[ C11 H20 N2 O3, mfg=42.44, overall=42.44 ]	(229.55186, 2562750.0)(230.20738, 464955.84)(231.16808, 35667.96)(251.13777, 25122.695)
MF648	C11 H21 N11 O2	161177	235405	134394	164299	132553	328370	372432	319005	299288	344707	1	122443	130187	1	111946	1	1	1	1	1	1	1	1	1	1	1	1	1	1	1	1	1	1	1	1	1	1	1	1	1	1	1	1	1	1	[ C11 H21 N11 O2, mfg=47.17, overall=47.17 ]	(340.19537, 17038.686)(362.17758, 27485.352)
MF649	C11 H22 N2 O3	1368442	1546526	1315622	1555575	1288744	2943062	2573349	2786190	2656770	2845670	5095114	5553904	7108041	5723488	5935815	1459225	1698744	1599464	1528274	1431145	3518463	3084944	3466669	2544083	2713487	8941328	6133636	8789544	10386660	9838692	1486174	1412586	1752950	1536939	1584160	3141596	3193851	2596925	2828456	3100227	5667874	3514173	5428168	4934524	4914636	[ C11 H22 N2 O3, mfg=80.21, overall=80.21 ]	(231.17079, 430495.38)(232.16997, 84082.32)(233.17259, 14410.774)(253.15236, 47868.656)(254.15448, 16693.037)
MF650	C11 H25 N5 O S	5500609	5826845	6963682	6134186	4926018	4759571	5681755	4457656	7857099	3845363	4030658	3520291	8810726	5395288	4582504	6485670	6016580	5577027	4251873	6347706	4504696	5184087	5696187	5236669	5589641	4299857	1	6341177	4436894	6060760	5467914	6992832	5902083	6214231	4868840	4725902	6503640	4250556	4981403	5044373	7229417	1	4799179	6125290	4798765	[ C11 H25 N5 O S, mfg=84.93, overall=84.93 ]	(276.1866, 361973.47)(277.1867, 65917.445)(278.18613, 12224.543)
MF651	C11 H29 N11 O2	2486597	2673338	2428616	2565477	2062940	2578562	2305927	2379210	2538298	2199558	2520185	2203333	2724805	2667942	2569976	2460293	2736405	2295485	2000804	2416256	2375209	2402351	2730907	1988153	2292079	2500374	1828585	2633708	2463783	2462803	2605661	2500825	2845754	2512763	2006196	2400451	2304858	2397534	2457593	2730906	2645371	1839275	2711857	2326440	2578881	[ C11 H29 N11 O2, mfg=84.52, overall=84.52 ]	(695.50586, 36696.973)(696.5093, 15654.004)(348.2577, 138471.28)(349.25848, 19646.932)
MF652	C11 H30 N6 O S	1000160	639881	1	443149	749939	1	1	928765	551732	1	660421	915662	515054	696687	882965	1	1	801490	1	916280	744322	522165	196959	379669	1	1363092	546624	1	916138	1063496	1	1	287655	1	1	271412	1	1	1	1	1	1	1	733370	1	[ C11 H30 N6 O S, mfg=41.92, overall=41.92 ]	(295.27808, 38266.957)(296.49808, 7381.2925)(297.24258, 55319.62)(277.2114, 79389.83)(278.21613, 36935.36)(317.21075, 25860.56)
MF653	C11 H33 N9 O2 S	6303980	6748437	6459067	6601356	5389586	6580683	5701411	6118809	6441838	5596848	6001252	5755318	7173499	6936117	6376499	6135279	6611225	5976574	4974401	6260559	6018647	6247425	6880278	5239204	5643134	6580361	4398811	6404740	6116831	6605002	6469890	6264116	7246969	6364571	5329886	5939491	5730212	6194028	6346103	6533064	6918410	4738319	6791071	6219109	6635388	[ C11 H33 N9 O2 S, mfg=74.13, overall=74.13 ]	(711.5011, 74530.77)(712.50397, 32021.291)(733.4825, 22409.34)(734.4856, 11336.654)(356.25568, 425659.12)(357.25772, 50112.18)
MF654	C11 H9 N9 O2	797730	845498	718823	866273	643925	1	1	1	1	1	1	1	1	1	1	786050	776884	1	1	631513	1	1	1	1	1	1	1	1	1	1	661916	1	851780	705527	1	1	1	1	1	1	1	1	1	1	1	[ C11 H9 N9 O2, mfg=83.73, overall=83.73 ]	(300.0955, 103838.08)(301.0986, 13441.3)
MF655	C12 H12 O3	8092182	12134498	10678735	9954917	9048569	8322167	12270850	9755719	8546825	10524028	11873864	10943442	7510449	8557420	13024436	8672064	8658959	9944346	10008918	11849348	10021515	10653347	8078381	10320670	11349579	8841336	6722372	8713349	11171245	10129709	8518727	9022169	9294621	11833115	11018181	11197814	10399221	9586229	9802127	7973676	10012915	5994589	11777936	9161296	10192424	[ C12 H12 O3, mfg=88.90, overall=88.90 ]	(205.08752, 1059814.9)(206.09096, 139783.42)(207.0943, 16095.466)
MF656	C12 H17 N O2	1	1	1	1	1	1	1	1	1	1	6451907	5721808	7746010	6278128	7246973	1	1	1	1	1	1	1	1	1	1	6701073	3261453	4071590	5172010	4623547	1	1	1	1	1	1	1	1	1	1	7294640	5206031	8358316	7200185	7812906	[ C12 H17 N O2, mfg=70.99, overall=70.99 ]	(208.13501, 480813.44)(209.13925, 65141.043)
MF657	C12 H19 N9 O7	931130	1024737	915748	975805	1136182	1033706	1108809	1198849	911425	1170286	1037362	1120055	1223966	1007402	1108862	961996	1081303	1105138	998030	1013712	1033690	1075208	992137	1062825	733511	982109	1071049	1088611	1108100	1079965	1080319	691907	1025323	1251743	1162753	1065870	1269873	917053	1174264	1027995	1045130	1244423	1118106	933817	1030148	[ C12 H19 N9 O7, mfg=83.17, overall=83.17 ]	(402.1472, 94100.914)(403.14993, 16822.457)(440.10352, 43921.754)(424.12918, 69546.875)(425.13196, 12458.898)
MF658	C12 H23 N3 O3	924621	825871	847887	928759	662365	1909526	882442	589994	1	665953	1205062	1	986263	1189099	1175199	1350655	1111043	993729	1	668688	1	387963	724336	622210	826115	827687	617882	1171835	1124576	887322	1	614128	1	1144652	656919	1	840175	1	1126200	592989	1158570	825108	994496	1	1495739	[ C12 H23 N3 O3, mfg=47.31, overall=47.31 ]	(258.18167, 28557.098)(259.18393, 10959.297)(280.16345, 15900.946)
MF659	C12 H24 N2 O3	1270730	1320236	1165708	1420755	1254486	1882676	1326880	1641311	1601715	1469362	2486371	2421763	2949997	2747133	2661629	1361666	1512875	1228840	1068535	1317439	2415545	2607185	2872812	2231604	2093788	3638888	2745609	3948205	4274613	3900172	1499132	1225063	1614924	1506998	1403939	1718012	1833676	1601462	1697943	1703000	2523116	1706859	2810310	2507139	2536988	[ C12 H24 N2 O3, mfg=77.63, overall=77.63 ]	(245.18639, 250718.86)(246.18811, 48253.406)(267.1679, 19769.742)
MF660	C12 H34 Cl N9 O3	1	1	1	1	1	1	1	1	1	1	1	1	1	1	1	1	1	1	1	1	1	1	1	1	1	286295	184418	313550	266280	260008	1	1	1	1	1	1	1	1	1	1	1	1	1	1	1	[ C12 H34 Cl N9 O3, mfg=47.29, overall=47.29 ]	(388.25424, 26896.457)(410.2355, 16388.91)
MF661	C12 H8 N6 O4	1402162	1455382	1304640	1485754	1261805	1284770	1013480	1377803	1361469	1250500	1020695	1097168	1336595	1167556	1052222	1470989	1475500	1416904	1185749	1351102	1228799	1395172	1390545	1150064	1142407	1135499	944756	1186127	1216768	1161167	1343860	1200191	1422162	1384353	1227967	1303579	1331488	1227007	1343513	1348563	1062911	1030447	1024987	1049091	1106053	[ C12 H8 N6 O4, mfg=84.21, overall=84.21 ]	(301.06757, 229817.58)(302.07126, 37831.13)
MF662	C13 H10 N4	4478171	4426816	4821057	4762311	4596268	4724090	4995708	4949514	4861556	5017894	4979806	4839976	4614074	4773960	4800832	4837617	4707959	5001138	4649975	5059556	4878867	4656424	4559497	4853357	4898205	5087440	4198993	4959553	5030233	4750722	4980977	4826584	4672246	4904409	4722120	4749870	4690158	4954234	4877881	4499803	5051482	2993959	4704261	4844514	5021516	[ C13 H10 N4, mfg=85.59, overall=85.59 ]	(223.09802, 82049.195)(224.10176, 12880.989)(205.0875, 456098.5)(206.09097, 62384.895)
MF663	C13 H11 Cl O3 S	295125	362036	1	310512	1	1	1	1	1	1	1	1	1	1	1	295522	283451	300024	1	247646	1	1	1	1	1	1	1	1	1	1	266522	260621	266556	231065	152393	1	1	1	1	1	1	1	1	1	1	[ C13 H11 Cl O3 S, mfg=47.53, overall=47.53 ]	(283.01917, 31116.697)(320.97507, 16341.443)(305.00195, 14022.248)
MF664	C13 H17 N O3	1	1	1	1	1	1	1	1	1	1	1	682933	838928	721651	771271	1	1	1	1	1	1	1	1	1	1	712396	1	599012	624656	1	1	1	1	1	1	1	1	1	1	1	787556	573612	1063790	720378	927318	[ C13 H17 N O3, mfg=59.58, overall=59.58 ]	(236.12859, 72518.234)(237.14165, 13298.915)(258.11154, 11182.964)
MF665	C13 H17 N5	194808	161979	162269	192460	138495	194711	142093	196097	161031	147253	151354	160452	275632	205074	214434	170933	187121	197059	115280	136801	204554	222307	211027	130307	1	190417	197611	241726	185182	151710	188774	137543	190189	194784	151281	220667	160094	169316	208244	166247	157529	1	221908	145972	168996	[ C13 H17 N5, mfg=53.33, overall=53.33 ]	(244.15886, 26449.799)(245.1538, 6706.4805)
MF666	C13 H18 N6	776486	1194607	837294	890585	577163	1338568	635894	621391	1534850	1218120	875970	1151282	967791	825880	1169750	1111678	1545450	667137	663108	520837	1280215	1511060	868935	909954	601600	1433109	892983	786773	1131011	839259	459674	939474	1529556	605274	492605	672155	817564	672774	580987	1073060	655979	1303085	1757438	594293	1457282	[ C13 H18 N6, mfg=75.18, overall=75.18 ]	(259.16623, 46858.105)(260.16663, 9839.331)(281.14978, 13600.98)
MF667	C13 H19 N5 O	5473080	6021742	5090796	6113785	4561033	6212115	4616091	5656937	5471543	4696464	4767794	4430514	6068672	5320148	6048654	6187272	6291802	5767577	4793303	5356897	5450590	5848437	6021291	4081949	4048020	5237797	3223202	5535439	5231313	5272810	5403624	4907437	6299640	5586677	4476037	5996311	5784017	4856309	5563136	5955916	5099254	3384304	5626431	4544841	5665967	[ C13 H19 N5 O, mfg=96.95, overall=96.95 ]	(262.16687, 372081.5)(263.1693, 52073.0)(264.16806, 969.17676)
MF668	C13 H20 N4 O4	1	1	1	1	1	1	1	1	1	1	1202126	1470557	1139723	930430	987705	1	1	1	1	1	1	1	1	1	1	1431637	935659	1158995	1442034	1143739	1	1	1	1	1	1	1	1	1	1	1412290	1241511	1362813	1265952	1149410	[ C13 H20 N4 O4, mfg=75.41, overall=75.41 ]	(297.15607, 95647.086)(298.15594, 18980.027)(335.1117, 14067.138)(319.13782, 36772.457)
MF669	C13 H22 N4 O	2981463	2962219	2752636	2840852	2270525	3772740	1880577	2609546	2213574	2488812	2511348	2524117	2960460	2690252	2989887	3563863	3061064	1969205	2082064	3378620	3349682	2831139	3209163	2217921	2414645	3385388	2764420	2103734	2720502	2769961	2248636	2175744	2684308	2112339	2668877	2314147	2658317	2432652	2847747	2744083	2500793	1619406	4086535	2512744	3244617	[ C13 H22 N4 O, mfg=73.75, overall=73.75 ]	(251.1852, 53522.15)(252.1854, 10411.71)(273.1683, 71103.48)(274.17957, 8975.274)
MF670	C13 H23 N3 O3	1	1	1	1	1	1	1	1	1	1	1	1	1	1	1	1	1	1	1	1	1	1	86345	1	1	231284	182548	301127	314820	331378	1	1	1	1	1	1	1	1	1	1	1	1	1	1	1	[ C13 H23 N3 O3, mfg=84.33, overall=84.33 ]	(270.18106, 28390.906)(271.18518, 4827.4517)
MF671	C13 H25 N O2	3125997	3516002	3076448	3362438	2698289	3189974	2753588	3120139	3098773	2596403	3328960	3087198	3762493	3482444	3409577	3906185	3609784	2637413	2891394	2938850	2945743	3165018	3211236	2584143	2833587	2928850	2823643	3156975	2978492	2872139	3112630	3254806	3584622	3177787	2682833	2702431	2697070	3364140	3053945	3097477	2847064	3578267	3805627	2796422	3198214	[ C13 H25 N O2, mfg=83.44, overall=83.44 ]	(228.19603, 211319.72)(229.19891, 38740.832)(250.17577, 14363.829)
MF672	C13 H25 N O3	1136478	1333039	1232983	1266643	687028	1145175	855006	1221193	1097628	898038	1189790	950152	1244126	1242387	1219730	1762503	1322790	986873	827076	1099304	1088589	1031442	1047004	835239	887388	1145282	756382	1278244	1124042	1145572	1219068	1197543	1367532	1261737	905152	1052674	954137	1266894	1137196	1286798	1098482	726854	1236246	1075516	1034839	[ C13 H25 N O3, mfg=61.13, overall=61.13 ]	(244.1856, 32785.832)(226.18042, 84792.24)(227.17451, 17990.855)(266.17282, 13164.587)
MF673	C13 H29 N11 O3	586584	618039	679974	605208	1	966380	751586	766331	896586	786629	966183	841381	1028009	996577	875723	718312	574646	578365	605184	563675	814225	889824	895019	738515	743274	963521	1191983	985121	962357	932908	581093	587830	597022	555293	526150	744155	744875	844161	950850	857484	831364	1702737	958354	803157	915072	[ C13 H29 N11 O3, mfg=80.20, overall=80.20 ]	(388.2539, 87794.99)(389.25665, 18164.732)
MF674	C13 H32 N8	434744	425731	447159	422070	1	503807	426666	493779	448902	1	457964	1	521304	514003	488481	544332	486840	1	1	1	437445	412129	528836	320609	428286	386363	339837	526399	453400	1	450345	381493	495442	481665	1	451882	476139	557535	511860	505693	428812	342621	532349	429097	394269	[ C13 H32 N8, mfg=78.24, overall=78.24 ]	(301.2832, 55314.465)(302.28558, 12447.772)
MF675	C13 H34 Cl N7 O	340872	309973	298470	352028	278414	362042	316236	351305	328675	275007	358574	302118	380275	380335	352091	396085	355330	288096	276336	334632	338591	327051	364775	249715	294980	317586	316244	317172	336230	307055	338573	310223	396234	351514	246164	331256	321219	336948	338316	363939	280906	416899	375542	291616	316853	[ C13 H34 Cl N7 O, mfg=47.40, overall=47.40 ]	(679.50916, 14333.708)(340.25888, 22581.812)
MF676	C13 H4 N4 O8	1300789	1345230	1224664	1348922	1087846	1253793	1088422	1205397	1239796	1100655	1205838	1059368	1288376	1138306	1210981	1347266	1329419	1294507	1080840	1208622	1157047	1263958	1272843	1029767	1053816	1148885	886106	1178593	1213049	1162939	1252365	1193984	1293669	1283121	1082633	1198254	1127104	1125407	1201316	1253366	1112716	893351	1242523	1045668	1158290	[ C13 H4 N4 O8, mfg=79.62, overall=79.62 ]	(345.0107, 237938.62)(346.01364, 26295.564)
MF677	C14 H27 N7 O3	1	1	1	1	1	1	1	1	1	1	1	1	1	1	1	1	1	1	1	1	1	1	1	1	1	640064	588479	690980	749194	664071	1	1	1	1	1	1	1	1	1	1	1	177243	229680	1	1	[ C14 H27 N7 O3, mfg=62.30, overall=62.30 ]	(683.4443, 29328.984)(684.44727, 13458.12)(342.2259, 17832.303)
MF678	C14 H28 N2 O5	2461865	2929121	1610681	1950079	955069	5915613	1	1	2215284	1	1890141	1759447	3559683	2556064	4608604	5360124	1995419	1	1	2780110	1	2067918	1844964	1	1	1798076	2369143	2622358	2059191	2164359	1	2282751	1943237	1	1	2625019	1	2067335	1591169	2142929	3414526	2510663	1	1	2066765	[ C14 H28 N2 O5, mfg=82.88, overall=82.88 ]	(305.2062, 139627.88)(306.20932, 24626.02)
MF679	C14 H31 N	8196409	9478212	9701822	9209265	7040986	6178032	4658346	5583360	4782481	4042221	4021049	3198146	3226715	3245459	3681044	11806951	19058552	20279644	12954834	14183527	10913672	7766997	5556952	4443703	3948874	1886628	1255349	1481431	1345507	1338183	15532422	9868375	11289792	10582524	8327152	7602620	7957308	8441582	6193156	5640694	8386841	3042941	3926253	3355847	4602561	[ C14 H31 N, mfg=86.28, overall=86.28 ]	(214.25467, 911151.75)(215.25786, 144097.53)(216.2611, 30536.91)
MF680	C14 H34 N6 O2	1956892	2048762	2347108	1876706	2342093	1916460	2043503	2415745	1819009	2520308	2680089	1898005	1792214	2504166	1961500	1907982	1741642	1968888	2822139	2350990	2182190	1871497	1965321	2512967	2497274	1932875	3477641	2055612	2643972	2063468	1977005	2036371	1875582	2377549	2096511	2204107	2318630	2644066	2780432	1976412	2213193	3113107	1991879	2486154	1994593	[ C14 H34 N6 O2, mfg=80.69, overall=80.69 ]	(319.28204, 94615.13)(320.28662, 17754.852)(341.26013, 21657.535)
MF681	C14 H5 N3	1404504	1	1194842	997759	1116302	1783319	1469663	1690023	1749494	1490963	2004491	1751666	2492670	2129777	2349660	1449515	1494261	1386281	1100423	1349605	1631540	1761193	1833562	1312481	1299107	1977456	1311189	2129680	1786341	1994286	1299255	1166963	908417	1337784	1103086	1782084	1614396	1551570	1766003	1831766	1981003	1293013	2357815	1793729	2210936	[ C14 H5 N3, mfg=75.93, overall=75.93 ]	(216.05556, 111155.99)(217.05995, 11549.858)(238.03754, 28039.512)
MF682	C15 H18 N2 O3 S	3053448	3271690	2933702	3286024	3195308	3378690	3530663	3613236	3129279	3399791	3472201	3375163	3680618	3324434	3535176	3232826	3350709	3391048	2989127	3235549	3266983	3514498	3573571	3258195	2834259	3402734	3149860	3588654	3554407	3419893	3405552	2653995	3475187	3575569	3277618	3350065	3640663	3244934	3686042	3454198	3274454	3151948	3613186	3230459	3515988	[ C15 H18 N2 O3 S, mfg=67.69, overall=67.69 ]	(307.11035, 426531.7)(308.11224, 47397.5)(289.09952, 27737.377)(345.06653, 107692.2)(329.09207, 180141.77)(330.09457, 20034.977)
MF683	C15 H25 N5 O4	1	1	1	1	1	1	1	1	1	1	1	1	1	1	1	1	1	1	1	1	1	1	1	1	1	3457120	2267000	3686245	3693060	4075514	1	1	940982	753546	1	1	1	1	1	1	1	1	1	1	1	[ C15 H25 N5 O4, mfg=82.29, overall=82.29 ]	(340.19934, 11050.405)(322.18848, 159516.02)(323.1912, 30480.623)
MF684	C15 H26 N4 O4	1	383742	1	380291	1	538193	1	417359	581277	429203	481396	444257	596088	529532	533630	494761	1	1	1	1	543308	564984	599937	1	1	588738	453730	644497	535985	559838	1	420874	1	1	1	453807	1	568603	572761	524589	1	648989	556538	458228	514398	[ C15 H26 N4 O4, mfg=74.05, overall=74.05 ]	(327.20212, 51882.652)(328.20593, 13305.358)
MF685	C15 H29 N11	1	1	1	1	1	1	1	142844	1	1	1	1	1	1	1	395640	397800	1	1	442280	1071183	1021357	1503739	768647	801721	1	1637356	2226771	2179384	688058	1	1	1	1	1	1	1	1	399332	413869	876601	377390	524044	1808385	1	[ C15 H29 N11, mfg=64.95, overall=64.95 ]	(364.26562, 104946.09)(365.26978, 27592.459)(366.2863, 15214.08)
MF686	C16 H25 Cl3	260292	297915	255296	282803	251489	1	1	1	1	1	1	1	1	1	1	1	1	1	1	175089	1	1	1	1	1	1	1	1	1	1	295380	237248	360621	349416	313289	1	1	1	1	1	1	1	1	1	1	[ C16 H25 Cl3, mfg=47.60, overall=47.60 ]	(323.10953, 33539.77)(345.09134, 16100.848)
MF687	C16 H28 O3	428364	490627	487060	442315	323671	292986	1	283018	1	280792	1	1	1	1	260550	490741	562809	471139	476163	1	251181	293114	350167	218562	211755	375092	308967	1	398015	352258	281239	1	530483	434386	372887	1	366712	1	367273	421270	287705	1	397425	334007	1	[ C16 H28 O3, mfg=47.39, overall=47.39 ]	(269.21088, 16905.21)(251.1962, 23798.58)
MF688	C16 H29 N15	484200	1	499740	446938	1	898721	686660	708248	793092	696354	943029	789345	977425	963742	837350	571964	1	430564	1	466344	760163	788280	869120	627188	657902	922265	946885	918562	900569	949125	474389	453242	460272	433385	1	704579	626158	746224	804573	746328	783205	1277741	867816	784104	840710	[ C16 H29 N15, mfg=84.10, overall=84.10 ]	(432.28012, 89781.695)(433.28336, 19156.4)
MF689	C16 H30 N4 O	428543	448791	1	601087	682479	1149487	749240	1035529	977640	558287	1306459	918388	1082340	1	1061194	4123077	5786784	5220666	4838475	6098447	12909036	12933440	18406422	9711350	9991514	25324648	18569858	26175492	27053528	25823892	2082004	2440909	2960411	1041727	3243426	4463320	3820051	2662228	5233064	5705429	11575642	1821964	6625935	21089600	4254225	[ C16 H30 N4 O, mfg=59.81, overall=59.81 ]	(295.25055, 306107.66)(296.2565, 69874.5)(297.2289, 16664.05)(277.26416, 465138.25)(278.21848, 110618.5)(317.2102, 94502.625)
MF690	C16 H31 N5 O	1	777819	758140	758859	1	754453	708223	826188	744921	1	763999	702121	878012	938377	714695	787271	787044	1	754258	797365	717354	748929	874297	675933	696629	695847	1581673	772725	917297	703766	710812	711578	798409	824362	1	709328	791972	875165	829016	808252	726124	2681692	831656	783243	1	[ C16 H31 N5 O, mfg=75.07, overall=75.07 ]	(310.2586, 55862.668)(311.26102, 12929.306)
MF691	C16 H31 N7 O2	270460	338291	321244	309819	257288	347253	278118	351081	317150	250017	338370	281564	363620	368199	327739	340823	338692	236112	282893	296867	346372	340367	402662	275749	306191	326734	599497	341914	350350	273946	292833	296082	321299	309855	234345	283770	323819	378575	352979	357428	288160	1196343	366000	321668	290905	[ C16 H31 N7 O2, mfg=47.61, overall=47.61 ]	(354.26114, 20142.479)(336.2546, 13467.47)
MF692	C16 H34 O5	3020474	3177392	3183076	3228760	2751280	3115581	2866527	3278605	3274690	2886197	3163741	3035292	3215290	3064419	3247037	3451384	3061881	3181503	2521653	3113236	3104733	3251106	3122712	2538666	2751646	3286299	2973176	3288788	3762031	3291953	3144392	3133097	3265314	2912535	2540818	3213975	3063647	3399921	3241998	2872302	3058902	2386599	3269668	3060696	3100593	[ C16 H34 O5, mfg=85.15, overall=85.15 ]	(307.24777, 143339.97)(308.2509, 27187.936)(329.22745, 53378.215)(330.22165, 24351.85)
MF693	C16 H36 N4 O5	1403667	1204802	1538108	1496923	1100764	1	1	1	1	1	1	1	1	1	1	1835619	1893662	1534139	1111557	1404069	1	1	1	1	1	1	1	1	1	1	1226649	1217795	3045943	1430978	1299781	1	1	1	1	1	1	1	1	1	1	[ C16 H36 N4 O5, mfg=85.47, overall=85.47 ]	(365.27585, 119495.47)(366.27884, 23145.193)
MF694	C16 H39 N11 O	373955	418242	574242	448022	529610	518639	606810	505236	1	567657	747744	710317	758029	639456	593064	298721	341202	369694	353876	338769	1	1	1	1	1	1	1	1	1	1	363600	1	425771	482199	349173	446306	561391	392717	523405	379932	598816	734706	644349	1	643558	[ C16 H39 N11 O, mfg=69.16, overall=69.16 ]	(424.32382, 58389.266)(425.32465, 18760.426)
MF695	C16 H41 N7 O11	2164163	1573522	2600916	2039965	1955860	1	1	1	1	1	2985692	3303890	2906596	3428544	3728365	2894969	1958453	1051802	1989656	2546723	1	1	1	1	1	2249275	1516944	2536360	3574826	2891435	2643101	2823784	1281696	4041301	4801959	1	1	1	1	1	2991809	3944371	3250212	2957248	1763463	[ C16 H41 N7 O11, mfg=95.38, overall=95.38 ]	(508.29297, 303489.7)(509.29602, 75199.61)(510.29935, 18031.902)
MF696	C17 H13 N13 O5	372743	378232	418547	423274	330322	184421	143877	146380	178675	155515	1	1	1	104446	105274	371127	409703	414457	355292	367080	134898	174468	159035	172811	165697	1	101674	1	1	1	325421	348724	338356	374653	341880	1	173571	170563	159986	152476	1	1	1	98559	1	[ C17 H13 N13 O5, mfg=47.62, overall=47.62 ]	(480.1234, 30202.123)(502.10547, 31894.908)
MF697	C17 H18 N4	18070856	18903304	20627870	20179282	20470014	19769444	20045838	18377020	20329864	19184516	21113478	20617136	21221744	22016526	20334950	19132998	18504824	19599056	21401820	20065932	19328896	18521600	18370556	20425496	19134482	17591452	24203920	17852424	20684288	17963558	19425094	17508044	19285842	20427686	19481086	19578020	18615980	19659302	19397000	20227206	18295394	20900308	19878556	20115062	16810040	[ C17 H18 N4, mfg=95.88, overall=95.88 ]	(579.2935, 29334.281)(580.3395, 18352.895)(279.16092, 1035038.5)(280.16443, 189100.86)(281.17065, 28765.873)(317.11713, 12841.44)(301.14285, 460243.06)(302.14658, 87289.26)
MF698	C17 H22 N4	1187773	858301	1216481	1613102	825869	1087873	932871	1367424	842173	798008	1148670	899119	918475	1206604	929571	936146	932167	1048834	1184517	1618643	988918	771596	920218	813092	853648	955494	1128871	1021465	1227277	932526	979743	1183553	1213963	1044671	874052	952359	960969	1193628	1124672	1453823	1469746	830172	940864	954191	855957	[ C17 H22 N4, mfg=91.66, overall=91.66 ]	(283.1919, 63116.477)(284.1964, 12614.036)(285.2036, 2383.15)(265.17725, 11426.076)
MF699	C17 H29 N13 O2	1	1	1	1	1	1	1	1	1	1	840022	922889	980355	983344	923122	1	1	1	1	1	1	1	1	1	1	1	1	1	1	1	1	1	1	1	1	1	1	1	1	1	1	1	1	1	1	[ C17 H29 N13 O2, mfg=76.41, overall=76.41 ]	(448.26276, 105641.11)(449.26572, 30412.16)
MF700	C17 H30 O4	11818618	12297234	11676724	12721455	10207255	12625679	11064168	11508168	12920882	10404525	12316896	10595126	12922831	12199377	12346922	13195918	12362964	11340132	10135143	12126330	11199166	12484298	12464491	9721310	11345950	11786381	9403592	11776618	11839651	11651066	11600828	11641290	12744629	11616407	9970758	11317721	11293090	12059395	11564618	13608886	11217074	9669861	12696700	11527312	11955284	[ C17 H30 O4, mfg=67.69, overall=67.69 ]	(597.43353, 275626.06)(598.4361, 94449.086)(599.4389, 19694.309)(619.41473, 63734.727)(620.41797, 22825.562)(299.22156, 389216.94)(300.2241, 32901.383)(321.20575, 11931.68)
MF701	C17 H32 N4 O4	5826650	12133664	11445011	6257014	5936713	6733400	6528280	5791412	10739817	10513824	6366786	5989390	5191837	6137091	5064051	7471408	11645954	11028336	9014093	8014064	11095803	11099169	6998690	9412575	9802799	6666730	6064809	11118367	11150391	7023984	6789875	5373043	6842669	11739858	9744563	5621171	6946815	8095391	6856760	11632321	5707684	7157110	6236667	5803642	6004088	[ C17 H32 N4 O4, mfg=99.53, overall=99.53 ]	(357.25, 1318914.0)(358.25293, 260866.14)(359.25504, 35593.934)
MF702	C17 H32 O3 S	1	1	1	1	1	640339	240246	284002	688008	209898	920456	665230	946361	1030468	1094672	1	1	1	1	1	179602	509909	181991	1	305896	928400	862576	1060214	826624	914222	1	1	1	1	1	418261	1	1	1	524793	1019803	894654	1157420	891540	1128670	[ C17 H32 O3 S, mfg=51.85, overall=51.85 ]	(317.21774, 34454.277)(318.20798, 12422.428)(339.19986, 26196.89)
MF703	C17 H33 N3 O3	278939	295829	287536	324221	238181	304577	271424	290585	295288	250427	295012	254627	331478	332275	301220	320627	323976	254208	225313	261523	294112	275812	343450	217889	238162	270308	200728	327158	327717	276152	323886	285253	344974	305380	235478	296746	272257	289437	280617	328229	319500	235472	340227	274295	290211	[ C17 H33 N3 O3, mfg=47.60, overall=47.60 ]	(328.2594, 27170.316)(350.2404, 14197.247)
MF704	C17 H33 N5 O5	1	1	1	1	1	1	1	1	1	1	442762	361266	448977	425999	366771	1	1	1	1	1	1	1	1	1	1	1	1	1	1	1	1	1	1	1	1	1	1	1	1	1	1	1	1	1	1	[ C17 H33 N5 O5, mfg=60.10, overall=60.10 ]	(388.2547, 41810.996)(389.25974, 15107.414)
MF705	C17 H34 N12 O7	1	233580	292599	1	222566	163260	1	223272	395309	276619	1	1	1	1	1	368693	175070	1	1	349615	636587	180625	353825	334367	274620	1	1	1	1	203767	194033	546259	313462	1	208602	1	1	785838	528172	207327	1	1	1	1	1	[ C17 H34 N12 O7, mfg=47.61, overall=47.61 ]	(519.2758, 19712.516)(501.26398, 36060.95)
MF706	C17 H34 O5	1387116	1285782	1124856	1863262	1131680	1416790	1164395	1738957	1301342	616454	1582881	1231000	809960	1272618	1477981	1726304	1052894	1550861	639436	1571028	1998721	1360138	637185	1020747	1117111	1210282	1	1605951	829555	1207299	1495145	1330624	1595391	1605472	1156798	1856240	1099029	1649643	1734615	1607390	1604354	1	863470	1076557	1563171	[ C17 H34 O5, mfg=61.49, overall=61.49 ]	(319.4553, 121293.02)(320.24866, 24586.723)(341.2308, 54664.37)(342.227, 5335.16)
MF707	C17 H35 N O5	1682721	2010465	1756667	1906228	1491594	1925270	1608288	1823418	1804667	1504040	1868223	1633048	2062442	1899014	1706333	1660241	1889458	1653196	1408361	1735740	1740055	1630379	1968909	1474161	1564787	1773712	1310700	1743825	1804078	1696097	1756520	1778846	1981268	1801911	1510203	1739769	1617561	1632071	1749920	1968199	1676174	1282296	1977482	1616374	1829022	[ C17 H35 N O5, mfg=70.37, overall=70.37 ]	(667.5114, 40572.63)(668.5141, 16643.582)(334.26, 106037.42)(335.2623, 12470.074)
MF708	C17 H37 N O4 S2	568657	495413	615793	560399	676536	596490	699048	608124	445392	678345	895592	739413	491429	802730	497318	445215	500541	593557	891313	743325	572866	464355	514622	786088	693111	581044	1285097	608366	690032	790057	589197	566883	502244	597543	789461	550757	1	638227	724728	460449	631695	1216669	520512	746902	559557	[ C17 H37 N O4 S2, mfg=77.07, overall=77.07 ]	(384.22067, 63146.125)(385.2247, 16637.28)(386.2335, 11286.65)
MF709	C17 H38 N6 O2	1	1079014	1	1346476	1701844	1514496	1636602	1910766	2991233	2795161	1420580	1928115	1421310	1629809	1657637	2043914	977596	584830	867535	1014110	1	3155501	1	1827097	1846209	1	1	1	1	1	1880571	1377362	668389	3086839	709535	831515	1233646	768608	1779834	499953	1747072	757879	719609	862130	668196	[ C17 H38 N6 O2, mfg=72.90, overall=72.90 ]	(359.3154, 16928.023)(341.30444, 37517.258)(342.30795, 13789.351)(381.29477, 62096.77)(382.2991, 17914.781)
MF710	C17 H43 N7 O5	882491	989186	1176190	1052709	1142866	1022166	1010809	877213	794263	1015118	1001309	939290	987844	965738	806835	693689	855150	902374	927120	878299	359104	1	329166	372902	354468	1	305290	1	360123	1	782732	665330	1044461	917452	767316	826370	940708	732469	811449	653090	849519	921972	801038	850367	820292	[ C17 H43 N7 O5, mfg=75.37, overall=75.37 ]	(426.33917, 89820.45)(427.3416, 25306.684)
MF711	C17 H44 N10 O2 S	1086364	1119325	1024819	1210077	871721	1096720	918716	1077473	1097673	862218	1127633	1002411	1077851	1211624	1078187	1219092	1134785	941529	871730	1050438	1042892	950937	1174120	879442	925204	1075047	1107837	1054477	1017443	985899	932561	1059535	1145683	1047330	855119	1080376	979622	965425	1065767	1208655	1024469	1557339	1256458	971105	1034582	[ C17 H44 N10 O2 S, mfg=73.54, overall=73.54 ]	(453.34387, 84500.03)(454.34674, 15601.779)
MF712	C17 H44 N10 O3 S	1598285	1985537	1730379	1696928	1436866	1500899	1608729	1712257	1701592	1483181	1789542	1564093	1685684	1841755	1421470	1530395	1470877	1595847	1310568	1691692	1604173	1397865	1428410	1323496	1600776	1630624	1123423	1643217	1690390	1547822	1753312	1639023	1684739	1788336	1394693	1625173	1613410	1602705	1758438	1767161	1613103	1054203	1841400	1660859	1693482	[ C17 H44 N10 O3 S, mfg=73.54, overall=73.54 ]	(469.33932, 156087.28)(470.3419, 29172.836)
MF713	C18 H20 N4	1	1	1	1	1	1	1	1	1	1	1	1	1	1	1	1	1	1	1	1	1	1	1	1	1	1	1	1	1	1	505612	421080	548059	548350	404554	455921	532949	465754	535735	565291	546879	1	756635	467541	485316	[ C18 H20 N4, mfg=77.05, overall=77.05 ]	(293.17697, 50954.527)(294.1799, 13707.295)(315.1596, 12634.261)
MF714	C18 H25 N5 O6	1	1	1	1	1	1	1	1	1	1	1	1	1	1	1	1	1	1	1	1	1	1	1	1	1	643908	397730	656991	682918	728585	1	1	1	1	1	1	1	1	1	1	1	1	1	1	1	[ C18 H25 N5 O6, mfg=82.58, overall=82.58 ]	(408.18756, 61013.133)(409.19043, 14694.83)(430.1695, 25263.98)
MF715	C18 H26 N4 O3	1	1	1	1	1	1	1	1	1	1	1	1	1	1	1	78228	1	1	1	1	350177	1	590308	1	1	1129510	734103	1053758	803869	806503	1	1	1	1	1	1	1	1	1	1	1	1	1	441162	1	[ C18 H26 N4 O3, mfg=79.86, overall=79.86 ]	(347.20914, 63321.348)(348.21185, 12131.881)
MF716	C18 H31 N O3	3527013	3748660	3992883	3524569	3904017	3269838	4064686	3878152	2161941	3764643	4349546	3909732	2179426	4092892	4099997	509411	3117430	3770794	4040305	4000722	3375412	3256939	3342474	4125013	3979606	3372657	5488347	3419955	3464436	3198217	4205220	3510513	3343238	4271414	3791887	3790728	4038610	4178698	4139144	3589664	3835097	6747993	3285978	4249677	4128352	[ C18 H31 N O3, mfg=75.15, overall=75.15 ]	(310.23785, 291850.12)(311.23938, 76445.266)(332.2166, 6795.65)
MF717	C18 H32 N4 O4	1103110	1155238	1093287	1098015	998917	1082979	1	1068750	1160863	1049043	1106749	987715	1076276	1057978	1074424	1074742	1129043	1155763	973668	1070422	1061732	1106424	1077217	1043390	1001865	1079411	956849	1100339	1170933	1082304	1120257	1049817	1109483	1102212	933541	1038853	964846	1080015	1050654	1168880	1414512	1191046	1087576	1000759	1015626	[ C18 H32 N4 O4, mfg=95.74, overall=95.74 ]	(369.2499, 169375.52)(370.2528, 36457.1)(371.26373, 5850.318)
MF718	C18 H32 O7	1457000	1	1468638	1643868	1247290	1	1	1	1	1	1754303	1985176	1977891	2104182	2457006	1975938	1378696	1	899566	1764951	1	1	1	1	1	1657303	1	1667600	1928586	2137671	1872635	1972695	1	2463801	2417189	1	1	1	1	1	1969287	1	2009579	1748517	1183139	[ C18 H32 O7, mfg=71.89, overall=71.89 ]	(361.22256, 203251.73)(362.22195, 30369.686)
MF719	C18 H33 N15 O	1	1	1	1	1	708189	536780	552803	628491	588412	810375	649822	820767	821464	712763	433652	1	1	1	1	625606	692955	733616	455785	508840	759261	742108	788099	769350	813599	1	1	1	1	1	560557	500454	597035	622653	598191	647469	924432	723006	638075	724618	[ C18 H33 N15 O, mfg=84.12, overall=84.12 ]	(476.3064, 82042.53)(477.3094, 20207.49)
MF720	C18 H33 N23	1	1	1	1	1	1	1	1	1	1	1	1	1	1	1	676586	717189	746117	630321	681623	302065	352910	360760	282315	336344	1	1	1	1	1	1	1	1	1	1	1	1	1	1	1	1	1	1	1	1	[ C18 H33 N23, mfg=76.58, overall=76.58 ]	(572.3363, 52069.78)(573.3393, 17558.408)
MF721	C18 H33 N3 O5	5268364	6250099	5675553	5887873	4753621	6185404	5211083	5427288	6176538	5032987	5833775	4973196	6602844	6268728	6105522	6377694	5879294	5470398	4491581	5911834	5471057	5662515	6112568	4402786	5454781	5893456	4499764	6005038	5826544	5397716	5767542	5745368	5879349	5696030	4553256	5639536	5323469	5869655	5615754	6308664	5819289	5069187	6483407	5410604	6090813	[ C18 H33 N3 O5, mfg=97.59, overall=97.59 ]	(372.24982, 371722.75)(373.2526, 79345.79)(374.25064, 15081.866)(394.23126, 54684.117)(395.2342, 12550.646)
MF722	C18 H33 N5 O	1194269	1076061	1318584	1041468	1022499	1	915098	1140448	1078869	1153960	1369999	1281083	1016158	1230012	1240819	1141926	957057	1135621	1013328	1278958	844643	517000	1078482	1077484	1303022	1163329	1645098	1180650	1141163	1016069	1208832	1100482	1	1181631	1020734	1172889	988924	1006028	1223727	1215141	1227321	1607029	1147749	1056348	1042763	[ C18 H33 N5 O, mfg=66.69, overall=66.69 ]	(336.27463, 94547.69)(337.2764, 28770.258)
MF723	C18 H34 N4 O4	11565624	11476342	10780528	12235870	9317064	11404308	10126149	10294925	11696555	9586017	11791723	9980571	12483188	12661904	11330058	13532997	12901436	10471852	9324040	10606180	10549043	11844872	12580390	9205502	9876466	11325766	8074708	11589182	10875252	10363004	10832700	11166675	12624974	11680184	9119395	10979806	10357209	11430180	11558272	11715021	11618846	8703521	11747455	10039254	11521140	[ C18 H34 N4 O4, mfg=99.63, overall=99.63 ]	(371.26562, 593264.75)(372.26852, 129310.945)(373.27078, 19417.709)(393.24713, 109156.3)(394.25003, 23207.258)
MF724	C18 H36 N6 O4	1	1	1	1	1	1	1	1	1	1	1	1	1	1	1	1	1	1	1	1	1	1	1	1	1	1815547	1131474	1827553	1940105	2055502	1	1	1	1	1	1	1	1	1	1	1	1	1	1	1	[ C18 H36 N6 O4, mfg=84.95, overall=84.95 ]	(401.2872, 230920.97)(402.28983, 49635.633)
MF725	C18 H36 N8 O3	1946478	1988222	1866043	2148456	1646377	1844774	1747946	1857359	1859300	1716552	1941462	1766227	2012304	2039105	1695815	1752450	1787888	1820225	1669796	1888877	1795188	1	1853630	1622218	1750166	1862718	1	1836066	1919367	1809857	2044825	1848874	2159378	1954635	1650717	1871193	1808431	1844380	1928519	2116244	2159140	1300093	2145708	1780412	1865121	[ C18 H36 N8 O3, mfg=60.31, overall=60.31 ]	(413.29886, 203388.72)(414.30032, 13289.339)
MF726	C18 H41 N11 O	1	1	1	1	912660	743247	631535	846667	1459236	1311615	625721	799125	606782	691316	620179	931696	588066	1	1	456972	1	912330	1	905848	891552	1	1	1	488771	556815	839464	820317	1	1353444	1	1	1	1	931129	1	702928	499732	1	453362	573351	[ C18 H41 N11 O, mfg=72.40, overall=72.40 ]	(428.35492, 56108.168)(429.35898, 16215.462)
MF727	C19 H17 Cl N4 O2	1	1	1	1	1	257121	213850	285188	245198	250362	248470	265413	374846	273899	333089	1	1	1	1	1	252286	296070	314350	204395	1	220993	1	237361	218617	229775	1	1	1	1	1	298151	348573	222545	289990	283441	260802	192556	290534	254300	282621	[ C19 H17 Cl N4 O2, mfg=47.60, overall=47.60 ]	(369.11136, 36419.945)(391.09305, 17228.816)
MF728	C19 H19 N9 O2	1	1	1	1	1	2469725	3904984	3026394	2362560	3107069	3216775	3551757	3567281	2933290	3248526	1	1	1	1	1	1711178	1961479	2020659	2174372	1660407	2464173	6155078	2494668	3231317	2755810	1	1	1	1	1	1931776	2640334	1804727	3202963	1	2526124	12434547	3520866	2865821	2878391	[ C19 H19 N9 O2, mfg=96.65, overall=96.65 ]	(406.1734, 302325.47)(407.1763, 66032.09)(408.17844, 16868.787)
MF729	C19 H23 N O	387379	1	1	1	1	1	1	1	1	1	1	1	1	1	1	1	1	1	1759554	1069878	398085	861926	756384	422895	624405	2341471	1378790	2465790	3698317	1702171	1	85546	684784	1013148	1	1084426	303112	640590	1512744	1	793461	1	1	1	5393217	[ C19 H23 N O, mfg=46.02, overall=46.02 ]	(282.23053, 51715.637)(283.17596, 33975.17)(284.18402, 21771.42)(264.17532, 12308.864)
MF730	C19 H28 N6 O	1242196	816859	1249934	1299772	1027630	1265001	1073279	1165959	1339877	1029029	976487	1139629	1408890	1310416	1326495	1466588	1334992	1170925	971208	1273518	1156641	1346843	1383544	991671	1180068	1301576	1	1320218	1272324	1202626	1234022	1250042	1424074	1253566	979087	1229330	1112300	1244739	1234008	1311730	902850	1118695	1406200	1180511	1278264	[ C19 H28 N6 O, mfg=79.03, overall=79.03 ]	(357.2386, 75528.75)(358.24167, 20211.295)(379.21994, 11767.484)
MF731	C19 H28 N6 O2	646604	840293	834244	784459	653005	889911	1	744688	909309	690964	932369	663754	1021632	964460	956791	1042457	808992	889898	484223	847273	785768	738425	878615	625005	601956	999505	1	972817	953816	840063	762374	823263	986615	1015317	512343	957180	737864	807582	832863	942145	1	1	1014278	1026425	930401	[ C19 H28 N6 O2, mfg=75.28, overall=75.28 ]	(373.2341, 66724.555)(374.2358, 19456.281)(395.21548, 14039.1875)
MF732	C19 H38 N10	1	126729	144309	90345	1	85437	1	1	1	1	1	1	1	1	87976	185009	239333	181734	124941	171904	131449	147144	148805	1	84131	216526	1	128561	117262	174507	106629	86351	106920	1	1	103630	99525	129571	90616	116902	180710	1	125659	102239	85916	[ C19 H38 N10, mfg=47.61, overall=47.61 ]	(407.3353, 14204.954)(429.3172, 13890.307)
MF733	C19 H41 N11	1305215	1326658	1891350	1368552	1614993	1245931	1758062	1453746	1381722	1571148	1870012	1695735	1316723	1506630	1440013	1308819	1221133	1535525	1699914	1380020	1226977	1294383	1361841	1483641	1697766	1330696	1854938	1451018	1805212	1286511	1362465	1318802	1373876	1921678	1557429	1267796	1767410	1469026	1882734	1402733	1331136	1626534	1412281	1757123	1455098	[ C19 H41 N11, mfg=75.39, overall=75.39 ]	(424.36258, 56832.496)(425.3668, 16771.33)
MF734	C19 H42 N2 O S2	1	1347956	1	1	1361556	1183712	1378557	1135031	1029945	1384015	945580	693550	620465	608452	442114	834380	973043	1070023	1027838	988233	1	257756	202627	305175	307519	1	1	1	1	1	1002585	736333	1	1215190	869602	1067709	1364959	1033775	1087460	840701	400034	597797	445294	321925	412045	[ C19 H42 N2 O S2, mfg=47.61, overall=47.61 ]	(379.28394, 42632.82)(380.2898, 21321.953)(361.2705, 11692.266)(401.2633, 25883.336)(402.26346, 20975.29)
MF735	C19 H9 N5	2777670	3346474	2528284	3286763	2910389	1232005	1032708	1098604	1082257	1065540	503739	588743	994992	633224	675591	850658	791489	621101	585382	720715	442047	414338	389945	388812	310148	157284	1	249689	354062	310535	2934291	2173166	2925631	2863260	2328189	1014974	902390	762500	924538	947075	396266	748586	621522	179570	552824	[ C19 H9 N5, mfg=66.54, overall=66.54 ]	(308.0914, 77595.266)(309.11246, 18177.174)(346.04428, 17278.062)(330.07318, 40032.26)(331.0759, 11829.04)
MF736	C20 H10 N2 O3	1026680	1031866	1059291	1039540	907346	1022226	988596	1170999	1081941	905246	1119609	986316	1114802	1234668	1079668	1087651	1070014	1062789	956869	1135794	1075248	1032172	1122825	914588	1042819	1113203	712735	1134916	1117465	1087751	1098393	1034092	1053936	1085403	907428	1027230	1014051	1186308	1110777	1147524	1115855	537165	1201359	1055424	1062032	[ C20 H10 N2 O3, mfg=76.78, overall=76.78 ]	(327.07806, 114372.74)(328.08133, 23668.56)
MF737	C20 H24 N8 O10	147510768	143745184	133507160	148721424	123917024	190666304	174263808	184128512	184321728	167286656	189614848	170607904	205112576	187862496	195911792	149341072	152154368	153031008	124182584	144379968	175645024	186788176	195178576	161895664	160227104	181730864	138354432	194818544	182907280	176553856	137851680	128713280	149900880	143578416	125019608	182499568	182009280	170635600	190344896	196457168	179651664	127067920	194376176	171693600	188410272	[ C20 H24 N8 O10, mfg=99.29, overall=99.29 ]	(537.16907, 209108.28)(538.17163, 51600.316)(539.1738, 12376.956)(575.1255, 169286.03)(576.12805, 42570.793)(559.1514, 6864430.0)(560.1539, 1747427.8)(561.15607, 346153.03)(562.16, 50009.754)
MF738	C20 H30 N6	643020	722026	1	1	1	1	673662	1	1	1	767266	691724	786215	738837	707180	1	1	1	1	678201	1	1	1	769993	745935	1	1	1	1	759043	1	1	1	798008	631409	1	697301	794374	1	757955	1	1	1	1	660594	[ C20 H30 N6, mfg=35.18, overall=35.18 ]	(355.25827, 49471.867)(356.2579, 20215.334)
MF739	C20 H34 N4 O6	1	805844	672222	811628	637148	817583	620675	762750	715463	747317	1	1	681539	1	1	798868	806972	693447	1	717860	1	706594	760668	1	1	1	1	569739	1	1	734503	1	823251	799188	1	760663	856632	696375	800118	794487	1	1	709922	1	589500	[ C20 H34 N4 O6, mfg=82.46, overall=82.46 ]	(427.2549, 48138.254)(428.25797, 12191.873)
MF740	C20 H37 N15 O2	1	1	1	1	1	495424	391164	376971	428518	426354	590074	473779	589259	561114	508962	1	1	1	1	1	437497	476284	481220	1	352817	557076	526866	572214	550545	595988	1	1	1	1	1	379829	358773	407401	439153	386803	462551	592827	527746	466265	516591	[ C20 H37 N15 O2, mfg=82.19, overall=82.19 ]	(520.3322, 60725.473)(521.3356, 15803.074)
MF741	C20 H41 N O6	1	1	1	1	1	1	1	1	1	1	1	1	1	1	1	1	1	1	1	1	665686	708142	821430	670223	591293	2387797	2796632	2670031	2593088	2476466	1	1	1	1	1	1	1	1	1	1	1	1	1	1	1	[ C20 H41 N O6, mfg=82.38, overall=82.38 ]	(392.3005, 159100.8)(393.30347, 39242.21)
MF742	C20 H42 O4	1	306301	816108	332576	716414	1	898825	400624	306687	843105	776363	852865	310153	477417	249991	1	1	442555	927244	380990	1	1	1	800948	831044	1	1057793	1	712446	1	333998	1	1	858043	760420	1	854685	413050	817722	1	1	926691	351850	754593	1	[ C20 H42 O4, mfg=70.52, overall=70.52 ]	(347.31546, 35776.504)(348.31882, 11675.864)(369.29645, 11708.038)
MF743	C20 H42 O5	1	531510	633277	361755	507789	458283	521645	1	552577	521708	611064	533268	389451	1	427987	470246	538827	503755	1	414587	408524	493248	457914	495757	585755	449328	399272	527755	574253	1	1	1	486307	634667	508271	377456	655910	436904	672691	440972	1	1	468327	568884	1	[ C20 H42 O5, mfg=80.97, overall=80.97 ]	(363.31027, 49822.977)(364.31372, 12970.133)(385.2856, 11856.779)
MF744	C20 H43 N11	1	887105	1624295	870700	1409562	836739	1603535	1112246	969447	1486828	1696763	1537471	1	1206304	963554	1065890	1	1189458	1432296	1	959132	1	1	1480963	1545923	855516	1460533	1038905	1734746	1079598	1015465	834352	848558	1661915	1494919	912899	1701955	1163667	1704834	865856	969512	1427634	1	1543315	953246	[ C20 H43 N11, mfg=79.76, overall=79.76 ]	(438.378, 85916.73)(439.37897, 25665.102)
MF745	C20 H49 N7 O5	566628	692067	653387	473534	705164	1	718658	443540	509348	734827	819310	774317	680765	672250	494960	781653	775330	884350	780611	569023	663668	683357	786729	738763	554596	632208	691884	629729	583218	597757	412371	1	765475	675981	790179	648379	1	536287	1	498946	424564	858853	747867	769522	465884	[ C20 H49 N7 O5, mfg=71.77, overall=71.77 ]	(468.387, 55323.664)(469.38635, 16353.111)
MF746	C21 H25 N	1328633	1408923	1357967	1413349	1346500	1424382	1421447	1237309	1381669	1382009	1448186	1388450	1480899	1497909	1426091	1470455	1446822	1448489	1097428	1382190	1458118	1360440	1502009	1278440	1184643	1367566	1004940	1527831	1368034	1294250	1427075	1293016	1479713	1465231	1306160	1363547	1223466	1307890	1364092	1457149	1378907	940337	1478853	1288125	1407978	[ C21 H25 N, mfg=65.67, overall=65.67 ]	(583.4062, 47831.957)(584.40955, 16907.473)(292.2061, 33445.074)
MF747	C21 H39 N7 O3 S2	745533	1091833	1352633	563562	1108532	792998	750432	1054291	1854822	1346287	481064	752048	763295	701689	753611	1625146	888008	744233	740715	1603007	2833271	956590	1573914	1514207	1312905	712797	786237	715652	778579	1000986	1027758	2372657	1461522	812371	1036436	748146	761765	3397629	2337432	1013557	760405	574090	518826	595912	521997	[ C21 H39 N7 O3 S2, mfg=87.66, overall=87.66 ]	(502.2617, 113825.39)(503.26468, 32948.34)(504.2727, 15787.877)(484.2478, 19886.344)
MF749	C21 H45 N11 O	1221539	1970120	1157750	2006321	1001228	1240638	1256575	1256194	985779	1305533	1666962	2350911	1080912	1186910	1036925	1232010	1528368	1045907	1366411	1280605	1662511	1120781	1105150	891100	1258905	1230920	1278052	1374957	1662157	1017653	1	1256169	1046546	1723799	883478	1208926	1717647	1235494	919084	1300739	1999274	1250510	1206394	1055659	1249231	[ C21 H45 N11 O, mfg=83.05, overall=83.05 ]	(468.38855, 85309.15)(469.39053, 24124.258)
MF748	C21 H45 N11	1179062	927730	2260286	1	2198198	1159138	1722846	1655287	1216169	2246445	2270170	2415661	1251736	1809315	1217617	906264	1118260	1511976	1954343	1542416	1423179	1	1164948	2127355	2401868	1089830	841065	1181824	2104420	1175282	1538509	1132657	932522	2397818	2042141	1332055	2456225	1537977	2160054	1169332	1396375	1	967570	2307314	1221801	[ C21 H45 N11, mfg=77.87, overall=77.87 ]	(452.39194, 77117.88)(453.395, 23974.098)
MF750	C21 H46 N10 O	1951144	1811688	1992806	1769553	1947751	532226	714211	649766	571559	705221	570934	622956	561876	586349	1	1	1688566	1	1704808	1906862	741250	659880	1	730647	703984	502941	638944	660379	849306	647815	2011724	1524292	1931185	2639436	2088138	720414	855193	712324	822435	604942	638733	1	599841	638440	564374	[ C21 H46 N10 O, mfg=75.60, overall=75.60 ]	(455.39218, 119220.836)(456.39435, 23084.758)
MF751	C21 H47 N9 O S2	513590	419706	551338	477526	541693	478767	665933	751540	574434	789091	1387734	1447350	1225057	1295155	1197558	405465	403160	506134	478130	490132	814108	579885	657580	747505	798947	2129661	2037020	2511162	1939842	1676059	528535	369772	447042	722454	584094	636102	734247	561959	736399	460800	1121484	844947	997257	1179867	1029422	[ C21 H47 N9 O S2, mfg=85.56, overall=85.56 ]	(506.3422, 84109.875)(507.3462, 28649.814)(508.34238, 16317.18)
MF752	C22 H25 N O4 S	1074754	1176939	1231922	1245927	1256917	1	1092112	972856	1	1166503	876983	906887	1038923	1225548	525081	1465423	1579646	1270382	1321576	1428180	1194875	1359889	1547071	1038747	1081578	1	1464324	1021153	1140406	1	1291110	915081	1476705	1211927	1137407	1170649	1180692	1	1046453	1359266	889172	1735353	1051976	1024836	1254686	[ C22 H25 N O4 S, mfg=47.62, overall=47.62 ]	(400.1584, 13804.312)(382.15042, 18243.916)(422.13965, 40588.914)
MF753	C22 H37 N O S	137222	1	175547	1	143675	1	1	1	1	1	1	1	1	1	1	512911	554351	518286	460095	574686	1098688	1102795	1554972	812627	924469	3727341	1684825	2264178	2485073	3528534	1	1	376140	472678	283125	398131	364608	314577	495532	557009	1042433	460931	573346	1953709	373926	[ C22 H37 N O S, mfg=60.88, overall=60.88 ]	(364.2654, 97955.09)(365.27335, 26251.195)(366.28494, 16283.92)
MF754	C22 H39 N O2 S	1	1	1	1	1	1	1	1	1	1	1	1	1	1	1	1	1	1	1	1	1	1	1	1	1	4203060	3956597	5354494	4406485	3193244	1	1	1	1	1	1	1	1	1	1	1	1	1	1	1	[ C22 H39 N O2 S, mfg=83.72, overall=83.72 ]	(382.2764, 255979.88)(383.28418, 60389.75)(384.28403, 12958.718)(364.26462, 24909.322)
MF755	C22 H41 N O2 S	1	1	311779	1	1	1	1	1	1	1	1	1	177799	1	1	353519	1	1	1	1	1	274392	613670	1	576835	843283	618419	734798	811845	807279	1	1	1	1	1	1	1	1	1	1	437781	1	1	1048758	1	[ C22 H41 N O2 S, mfg=68.21, overall=68.21 ]	(384.29117, 12352.754)(366.282, 51434.23)(367.28564, 16631.629)
MF756	C22 H41 N O9	7274996	5382776	8633962	6820919	6527557	635485	613998	487978	682240	678454	10130147	11039244	9544953	11583895	12159876	9456760	6406571	3689832	6739213	8494682	445027	363369	454270	480768	475491	7416507	5449268	8260740	12145222	9651209	9011744	9383984	4269179	13436827	16250788	398065	543066	486035	823880	832849	10192134	16361639	10641388	9800847	6018398	[ C22 H41 N O9, mfg=98.38, overall=98.38 ]	(464.2855, 692045.0)(465.28903, 169710.86)(466.29147, 48982.64)(467.2941, 6306.88)
MF757	C22 H41 N15 O3	1	1	1	1	1	1	1	1	1	1	393010	1	393658	369976	331833	1	1	1	1	1	1	1	320986	1	1	363290	320523	374713	361396	410084	1	1	1	1	1	1	1	1	1	1	1	341352	340218	303723	1	[ C22 H41 N15 O3, mfg=81.21, overall=81.21 ]	(564.3585, 45869.105)(565.36176, 13106.264)
MF758	C22 H43 N O	38010956	60815568	46689780	36139784	60755120	82613400	94815400	58289304	36900544	83673896	115460104	84614248	45594804	64229308	50066124	41354320	41065436	104686320	69018232	81656056	69099416	54098876	59074220	84251632	25215864	53021108	91019960	48890936	89247600	65129640	101180840	75789104	52907924	54299732	77239968	56794496	79052384	39664664	92839464	61321720	81742176	1	26858146	66158084	67233032	[ C22 H43 N O, mfg=98.76, overall=98.76 ]	(675.6759, 65997.22)(676.67926, 35762.387)(677.6823, 16007.964)(338.34232, 2901621.0)(339.34573, 699609.94)(340.34927, 91689.55)(341.35248, 4127.8706)(360.34695, 138060.64)(361.32727, 36068.676)
MF759	C22 H43 N13 O3 S	1	1	1	1	1	1	1	1	1	1	1	1	1	1	1	1	1	1	1	1	1502476	1593984	1953935	1303455	1219161	10227850	7282132	11031774	9766193	10083976	1	1	1	1	1	1	1	1	1	1	1	1	1	1	1	[ C22 H43 N13 O3 S, mfg=92.47, overall=92.47 ]	(570.3401, 244836.67)(571.34326, 71312.164)(572.3457, 25582.193)(592.32263, 14935.338)
MF760	C22 H46 O5	368580	420016	507069	411308	676804	336918	679721	433467	395096	631085	673639	686526	328430	427483	379555	462897	382314	526364	798096	440344	369617	391492	435153	715012	643267	436797	1169735	479828	589557	365378	449355	408422	445973	621663	635450	389303	697587	457336	650172	453380	474607	1	458576	666119	450394	[ C22 H46 O5, mfg=47.62, overall=47.62 ]	(391.34128, 28601.648)(392.3448, 13381.8)(413.32373, 13282.497)
MF761	C22 H49 N3 O5 S	1612136	1117845	1180378	1257199	1151527	1440418	1432387	1542899	1522114	1588293	1978565	1858479	1816296	1780059	1849840	1203134	1154901	1392728	1067694	1109086	2550902	2871143	3275150	2595017	2614573	6826619	6252750	7679578	8310865	6944522	1085382	1157566	1211507	1364137	1237302	1574072	1631174	1287577	1586237	1619672	1563034	1662429	1711850	1870184	1722865	[ C22 H49 N3 O5 S, mfg=83.78, overall=83.78 ]	(468.3452, 192564.53)(469.34793, 52887.93)(470.35107, 29007.996)(490.3251, 20195.662)
MF762	C22 H50 N12 S	828421	1	1	199868	594917	103073	600637	101840	754461	378669	1	1	1	1	1	1	316483	173209	425458	168618	535082	3098622	1	1	640594	1	1	1	1	1	1782932	286969	1606311	1	651336	332513	549121	1	1	1	796789	1	1	1	980294	[ C22 H50 N12 S, mfg=47.48, overall=47.48 ]	(515.4109, 17306.156)(516.4092, 16716.432)(537.38916, 15513.047)
MF763	C23 H16 N2 O3	516589	587440	546226	562211	437863	578646	491558	522808	579444	461314	523410	487320	618712	534088	598659	575771	565803	490306	423423	527318	499338	588896	629948	415920	473913	535195	1	589205	536537	491342	529894	506488	585449	542586	415292	512530	489412	529670	542289	571945	529577	1	650246	517934	514815	[ C23 H16 N2 O3, mfg=75.20, overall=75.20 ]	(369.12494, 62959.71)(370.12897, 15236.731)
MF764	C23 H39 N13 O3	3037439	2612918	2752842	3134831	2512746	4511181	4424855	4678905	4557758	3863061	4668106	4549100	5042281	4991214	4843975	5545497	5655179	6609012	4960742	6488446	6596797	7332476	7131791	5541629	5705550	9635164	7605343	10622486	10954401	10260556	3169698	2913961	3698485	3290937	2946938	5654330	5552530	4765088	5364444	5338677	6310496	2393808	5736541	6083860	5344919	[ C23 H39 N13 O3, mfg=97.41, overall=97.41 ]	(546.3379, 516196.22)(547.3402, 142106.84)(548.3433, 29576.281)
MF765	C23 H39 N13 O5	1	1	1	1	1	1	1	1	1	1	1	1	1	1	1	1	1	1	1	1	1	1	1	1	1	2052153	1431051	2267392	1936533	2095933	1	1	1	1	1	1	1	1	1	1	1	1	1	1	1	[ C23 H39 N13 O5, mfg=80.12, overall=80.12 ]	(578.3263, 95188.43)(579.3293, 27866.182)
MF766	C23 H42 N4 O6	847541	871718	842266	878464	739108	855834	728312	770997	831764	736458	854098	754346	897809	942759	890115	970109	871919	801648	679588	831411	776119	853111	907731	635276	762366	837780	505813	879760	860399	809055	802199	812971	910576	845983	685984	802853	760382	811273	816005	872868	797413	460613	890938	773075	870096	[ C23 H42 N4 O6, mfg=81.75, overall=81.75 ]	(471.31772, 74912.75)(472.32053, 20501.68)(493.29898, 14716.933)
MF767	C23 H43 N O2 S	1988368	1944220	4272952	2243595	3979487	1272321	3141449	1668186	1090085	2752554	1	1374368	780414	950216	740579	1376044	1594808	2268925	3265985	2086689	486695	477571	1	809277	746306	1	1	1	1	1	1847586	1320561	1847568	3009967	2655492	1243340	2664445	1246268	1978977	993581	437183	521454	1	659919	467600	[ C23 H43 N O2 S, mfg=88.37, overall=88.37 ]	(398.30783, 161447.7)(399.31232, 47526.547)(400.31442, 15114.24)
MF768	C23 H43 N5 O5	1	1	1	1	1	1	1	1	1	1	334236	321957	419909	372434	374828	1	1	1	1	1	1	1	1	1	1	1	1	1	1	1	1	1	1	1	1	1	1	1	1	1	1	1	358619	297153	326121	[ C23 H43 N5 O5, mfg=81.50, overall=81.50 ]	(470.33322, 48160.324)(471.33615, 13402.732)
MF769	C23 H44 N4 O4	1743056	1899015	1770298	1877011	1516912	1841571	1668289	1783693	1792589	1586088	1820157	1689915	1929398	1962596	1821869	1928877	1872904	1636429	1441142	1746818	1716304	1804982	1900098	1474874	1574177	1765823	1280517	1800226	1791771	1705714	1753755	1749354	1914662	1782240	1493814	1756497	1740606	1719875	1787135	1899373	1703928	1310696	1870402	1650071	1769590	[ C23 H44 N4 O4, mfg=82.88, overall=82.88 ]	(441.34363, 146582.84)(442.3465, 39309.273)(463.32513, 18930.021)
MF770	C23 H44 N4 O6	814990	776432	999328	854027	952758	823486	879305	854351	762186	939600	1015201	1011585	933333	1028012	875643	1048111	999512	1043869	977187	1036643	992972	945381	1041682	994395	987252	1027872	583523	958880	1048510	961763	919006	848029	929120	1009526	928493	925816	941417	876120	974669	934924	924702	1	981568	1050555	986721	[ C23 H44 N4 O6, mfg=81.67, overall=81.67 ]	(473.33328, 87898.4)(474.33606, 24106.592)(495.31467, 12787.579)
MF771	C23 H44 N6 O5	993972	1053522	1016315	1067539	874658	1124641	1015259	1105025	1150974	983403	1273719	1094963	1330068	1184976	1299729	1115301	1059677	1049249	884433	992746	988415	1102338	1113846	905880	1008876	1060580	781491	1114450	1054334	1013476	983198	1001427	1053409	970578	849275	1044070	995448	980904	1100122	1100093	1127421	818975	1304366	1093449	1131125	[ C23 H44 N6 O5, mfg=82.01, overall=82.01 ]	(485.34436, 106742.3)(486.34744, 29340.87)
MF772	C23 H45 N O2 S	1415286	1057124	1787101	1579161	1839832	1634097	2039652	1836581	1405100	1824122	2076115	1989368	1890442	2043405	1612818	1337435	1136776	1527638	1626581	1420720	849030	648867	669786	884492	820951	479781	798550	516595	750949	646575	1350010	1197794	1411993	1957289	1390475	1448427	1848485	1337167	1663812	1214765	1492142	2088506	1221983	1804553	1254030	[ C23 H45 N O2 S, mfg=68.77, overall=68.77 ]	(400.3232, 149428.9)(401.3283, 40444.305)(422.3054, 11652.1)
MF773	C23 H45 N O3	2115876	1137789	1921138	1854395	1684709	1	1875461	1642722	3009792	2045519	1996614	1978981	1	2286404	1598306	2353245	2596114	1502834	1292273	1202176	1544991	1068685	1063628	1592773	1705781	1259912	2290405	1201575	1747501	1828943	1294662	1258305	1159362	2245992	1864454	1295355	1624572	2141347	5341723	1724238	1348844	1776529	1639981	1798450	2429082	[ C23 H45 N O3, mfg=46.48, overall=46.48 ]	(384.3468, 36521.6)(385.34802, 25238.125)(406.3285, 19525.566)
MF774	C23 H45 N17 O	1	1	1	1	1	1	1	1	1	1	1	1	1	1	1	1	1	1	1	1	1	1	1	1	1	1	1	1	1	1	607424	428798	764998	718125	639442	838267	736629	643701	828340	809708	571690	353878	681843	654451	566006	[ C23 H45 N17 O, mfg=76.62, overall=76.62 ]	(576.40643, 47042.926)(577.40936, 17279.838)(558.3964, 24970.512)(559.3991, 12095.71)
MF775	C23 H47 N9 O7	1	1	1	1	1	527957	571847	531320	529219	557795	784837	757758	780647	723105	758787	514919	582134	559142	540965	496440	680965	769047	954710	763281	770220	1199438	1112767	1385213	1567397	1193857	1	1	1	356637	1	515749	669551	464401	701052	567577	765418	503740	789980	1152543	715974	[ C23 H47 N9 O7, mfg=75.35, overall=75.35 ]	(562.36676, 65874.52)(563.37134, 21423.59)
MF776	C23 H49 N11 O2	1577877	1273697	1471890	1140425	1475020	1590927	727191	1235878	937308	1473171	1753623	1307539	1291290	1570343	1635656	1569371	1542802	1585303	1906553	1587289	957955	1611525	1154878	1	1158881	1585073	1409986	1814487	2243360	1533256	1547609	1597543	1638813	1693756	1	1	1433135	1338319	1619858	1398403	977374	1728031	1573046	2516347	1	[ C23 H49 N11 O2, mfg=80.28, overall=80.28 ]	(512.4149, 88841.42)(513.41797, 27704.781)
MF777	C24 H25 N5	616364	678716	785174	813803	964429	551385	854840	1106901	512859	929937	1	985571	1	917560	1	596580	1	814255	1032029	1	690111	1	637968	913067	1110033	571356	1678362	1012339	810921	1	872104	624515	1	827745	902205	699088	1	796068	1094787	1	561989	1339673	821792	823395	682429	[ C24 H25 N5, mfg=70.04, overall=70.04 ]	(384.22067, 56432.84)(385.223, 17066.219)
MF778	C24 H31 N19	1	1	1	1	1	1	1	1	1	1	1	1	1	1	1	1	1	1	1	1	1	1	1	1	1	597004	885770	723718	865223	616992	1	1	1	1	1	1	1	1	1	1	1	1	1	1	1	[ C24 H31 N19, mfg=76.43, overall=76.43 ]	(586.30786, 55459.57)(587.313, 17293.47)
MF779	C24 H38 N2 O	1511193	1883987	1043829	1425551	971190	407822	1089948	1044726	393044	1096055	296082	850105	1617707	1743661	2851908	804396	1156584	571835	607022	787224	190429	1	109151	1	895964	1	1	1	1	1	949127	1	617208	1543154	866358	1	1688444	982668	1332692	896405	817112	1	1036748	174719	384618	[ C24 H38 N2 O, mfg=44.27, overall=44.27 ]	(779.54956, 12401.08)(371.29617, 30475.654)(372.29495, 21877.168)(393.2865, 45551.55)
MF780	C24 H41 N13 O3	1539277	1569195	1530700	1676510	1243432	2525009	2311458	2603270	2483860	2241514	2541390	2466385	2903216	2727589	2727135	3241455	3398508	3485339	2905127	3421038	3602214	4226790	4076232	3050980	3101342	5488553	4095499	6222136	6024532	5846762	1656059	1483498	2004301	1663064	1621300	3007008	2996245	2545104	2889316	3176614	3450154	1890738	3194628	3422940	2928621	[ C24 H41 N13 O3, mfg=97.63, overall=97.63 ]	(560.35223, 285893.78)(561.35547, 84225.91)(562.3578, 20040.701)
MF781	C24 H42 S	262755	342465	294678	286869	179838	280165	156471	197799	273422	142038	231073	183689	268586	165914	292324	448802	497965	441229	278232	370639	351345	386880	393449	1	208186	481926	1	327266	263780	400375	266839	210739	327407	221065	170477	279400	254383	290460	268183	318350	375763	1	314771	258231	248435	[ C24 H42 S, mfg=47.62, overall=47.62 ]	(363.30942, 24521.215)(364.31104, 12902.025)(385.28998, 15677.025)
MF782	C24 H43 N13 O3	1	1	1	1	1	1	1	1	1	1	1	1	1	1	1	1	1	1	1	1	1	1	1	1	1	370292	378223	463699	578785	420021	1	1	1	1	1	1	1	1	1	1	1	1	1	1	1	[ C24 H43 N13 O3, mfg=79.16, overall=79.16 ]	(562.3679, 45000.71)(563.3716, 14551.677)
MF783	C24 H43 N3 O6	1556456	1661594	1566746	1633415	1384845	1646213	1459735	1510847	1602692	1423589	1610922	1470090	1755156	1729453	1680017	1790573	1683912	1513924	1294868	1672576	1485606	1612520	1695952	1306720	1476562	1627183	1181126	1682596	1589825	1497312	1628929	1544076	1774255	1655512	1353964	1538732	1474504	1518788	1568992	1654361	1544565	1128456	1782161	1510575	1642882	[ C24 H43 N3 O6, mfg=80.41, overall=80.41 ]	(470.32236, 107932.22)(471.32547, 31951.13)(492.3039, 14518.844)
MF784	C24 H43 N3 O7	1634557	1730245	1682575	1710312	1465343	1719093	1543322	1567025	1641961	1502234	1706228	1552488	1769073	1768566	1721430	1871634	1745414	1599614	1391324	1726757	1564095	1655941	1732814	1400428	1561849	1696047	1153688	1720150	1725384	1588882	1711142	1640247	1827637	1738394	1479002	1648128	1580447	1620791	1693469	1756177	1641343	968741	1799052	1602238	1742077	[ C24 H43 N3 O7, mfg=80.41, overall=80.41 ]	(486.31772, 138443.3)(487.32034, 39451.79)(508.29892, 24167.123)
MF785	C24 H44 N4 O5	1874605	1949285	1856679	1948521	1578523	1927143	1679742	1771332	1956031	1632430	1870705	1664192	2034814	1936411	2011458	2080380	1985300	1775845	1551209	1863574	1784141	1947962	2032605	1513714	1776173	1897104	1404038	1952339	1875146	1811289	1864914	1886335	2060333	1882439	1579710	1849398	1717956	1816929	1825840	2095838	1801511	1572404	2047421	1783007	1905963	[ C24 H44 N4 O5, mfg=78.12, overall=78.12 ]	(469.3382, 122771.766)(470.34357, 33971.13)
MF786	C24 H44 N4 O6	6301011	7043397	6198105	7298507	5669862	6859597	6426921	6130381	7435523	5534375	6509696	6388929	7820540	6620737	6737013	7067529	6831004	6169954	5288681	6614096	6579973	6479697	6690699	5766242	6635805	6321140	4793413	6616749	6451871	6672985	6175672	6213086	7123093	6473264	5832035	6796982	6304477	6664494	6139459	7070512	6639926	4102483	7557538	6094749	7153076	[ C24 H44 N4 O6, mfg=99.39, overall=99.39 ]	(485.3338, 469277.97)(486.33643, 129967.95)(487.33862, 23739.074)(507.31485, 78952.73)(508.31796, 22797.783)
MF787	C24 H45 N3 S2	545893	531041	605102	563684	568803	821320	782144	993294	810933	894997	951015	1049537	975080	1035931	887456	473302	518934	590623	580186	825354	1393800	1380333	1188114	1363851	2761451	2338755	3076012	2535699	2600929	2699692	948957	431697	482220	524315	516119	925389	825918	1055332	799450	608401	1353689	844858	765100	659902	685208	[ C24 H45 N3 S2, mfg=92.09, overall=92.09 ]	(917.5766, 13003.289)(440.31342, 100228.914)(441.31424, 29577.906)(442.31287, 16277.496)(422.3032, 18452.463)(462.2959, 20622.973)
MF788	C24 H45 N5 O5	1595337	1658018	1559600	1672730	1357450	1625317	1439057	1504318	1609797	1357097	1578744	1423956	1715746	1664270	1621757	1714111	1629907	1484326	1298984	1540006	1488444	1646416	1670457	1325149	1420806	1597182	1158479	1614234	1562788	1509701	1529489	1551036	1643098	1573769	1326651	1494206	1444057	1534890	1553420	1649782	1477020	1204666	1665550	1456631	1628234	[ C24 H45 N5 O5, mfg=81.50, overall=81.50 ]	(484.3493, 143411.22)(485.352, 40960.734)
MF789	C24 H48 Cl N O4 S	1	1	1	1	1	1	1	1	1	1	235587	244420	293512	272140	237060	1	1	1	1	1	1	1	1	1	1	219574	189013	277956	1	1	1	1	1	1	1	1	1	1	1	1	179569	160071	1	132395	1	[ C24 H48 Cl N O4 S, mfg=47.62, overall=47.62 ]	(482.3006, 14661.804)(464.296, 25689.994)
MF790	C24 H48 O2 S	1584436	453660	10039314	23534208	7988636	4684958	382377	21298414	2470157	1184900	937473	1	5526812	5986041	272785	30452478	1182999	4971468	11072032	386984	795782	3688525	461249	3514990	2505849	2583054	10129422	1	1	11460620	1756188	23330576	16007655	24014222	4394873	7753795	414194	520602	611917	4090845	5037236	1	628748	508521	400555	[ C24 H48 O2 S, mfg=68.72, overall=68.72 ]	(401.34137, 212956.52)(402.3513, 75783.77)(403.35342, 20128.65)(423.32385, 16830.246)
MF791	C24 H51 N11 O2	1	1969445	2185657	2178958	1508432	1915135	2217946	2168422	2439383	1525586	2476239	2178151	2333902	2233525	2044163	2047646	1896296	2122508	1549414	2153305	2257210	2073043	2071479	2028693	2430156	1	1	2181372	2400335	1	1954294	1	2149877	1	2043137	1981753	2640840	2159731	2347796	1792657	2832874	1	1961148	2421185	1	[ C24 H51 N11 O2, mfg=94.34, overall=94.34 ]	(526.4305, 129288.91)(527.43384, 41753.168)(528.43274, 10961.644)
MF792	C24 H51 N3 O S3	1	707291	1	749118	1	1476710	1159759	1274572	1218703	1189016	1485964	1348330	1491109	1421053	1436508	747644	809218	692537	1	735453	1	1	1	1	1	1	1522795	1	4974915	1	790152	1	812420	838611	750010	1334437	1386697	1170419	1352322	1329338	1503488	1	1	1	1415498	[ C24 H51 N3 O S3, mfg=83.42, overall=83.42 ]	(494.3242, 93080.75)(495.3291, 26927.828)(496.3412, 15125.26)(516.3068, 17061.96)
MF793	C24 H53 N3 O6 S	1436473	1336895	3110243	1363676	2803141	1884672	4598922	3175466	2013660	4763751	1352933	1477845	620969	917364	630707	1253705	1187283	1698299	2865412	1498923	3195055	3041823	2949329	6032096	6650204	1365238	3121403	1623788	12547902	6651220	1445468	1076758	1057307	2927087	2454131	1962996	4625858	2050763	3788801	1445483	554255	1261097	507149	1055190	405184	[ C24 H53 N3 O6 S, mfg=88.90, overall=88.90 ]	(512.37146, 191315.06)(513.3753, 53744.035)(514.38055, 20574.479)(534.3535, 29535.215)(535.35675, 17161.07)
MF794	C25 H29 N5 O2	1	1	1	157399	1	409805	316622	403580	355357	362266	576280	493988	642708	549623	583768	154464	167882	175674	1	1	360299	364678	399879	268426	240860	416681	367008	437593	449037	607237	162757	1	218963	170586	1	442886	465472	319420	491727	461607	535144	565840	476609	456108	532143	[ C25 H29 N5 O2, mfg=82.41, overall=82.41 ]	(432.2391, 38396.543)(433.2424, 11144.01)(454.21948, 19639.627)
MF795	C25 H3 N3	569453	532163	505797	668136	366105	1	1	1	1	1	1	1	1	1	1	1	1	1	1	1	1	1	1	1	1	1	1	1	1	1	535859	399968	560307	445368	365807	1	1	1	1	1	1	1	1	1	1	[ C25 H3 N3, mfg=47.61, overall=47.61 ]	(346.04004, 32563.64)(368.02078, 13144.458)
MF796	C25 H32 N24	427539	488899	316886	463215	260165	473052	278142	401523	632154	276138	311785	289034	467372	400581	454504	500407	548170	400369	1	522519	420060	468974	498488	1	291081	409682	296928	452421	319993	420404	404418	446795	471837	315387	1	390032	291419	406109	300811	464533	417941	380237	485197	302826	430224	[ C25 H32 N24, mfg=74.90, overall=74.90 ]	(669.3316, 43595.344)(670.3354, 16780.227)
MF797	C25 H35 N O	1	1	1	1	1	1	1	1	1	1	1	1	1	1	1	1	1	1	1	1	931162	1044449	1281429	942870	660550	1102669	1001630	1280949	1263388	1058810	1	1	1	1	1	1	1	1	1	1	1	1	1	917866	1	[ C25 H35 N O, mfg=68.44, overall=68.44 ]	(366.2817, 62957.44)(367.28354, 18274.246)(348.2717, 38163.07)(349.27222, 14543.419)
MF798	C25 H39 N13 O3	408627	432504	398967	433543	320041	525633	499564	531580	494443	449874	304303	1	333580	318730	309611	882528	855595	872670	754333	882786	805977	948015	881294	767241	735607	766248	644675	863743	889995	801050	395067	383499	486629	428448	459178	639443	648859	562028	625971	671166	643980	375820	587287	585314	512840	[ C25 H39 N13 O3, mfg=80.12, overall=80.12 ]	(570.3372, 64619.64)(571.34, 20948.79)
MF799	C25 H45 N O2 S	3192067	3219011	4559414	3693804	4266657	2454575	3096661	2174385	2199828	2762735	1484277	1298743	1176042	1089654	962112	2260159	2557987	3027242	2963051	2977541	560357	497913	1	681799	619272	1	1	1	1	1	2818790	2034304	3174614	3379700	2666833	1932146	2494033	1742486	2035572	1430736	657630	696058	658494	508388	698478	[ C25 H45 N O2 S, mfg=93.55, overall=93.55 ]	(424.32343, 209281.77)(425.32596, 56454.742)(426.32803, 14990.928)(446.30093, 12582.04)
MF800	C25 H49 N13 O S	348614	285697	410510	1	1	437154	359909	728088	1	392923	360001	344658	1	356641	1	12809438	14456184	19568828	16407200	16689261	4469751	5133852	4468431	4483910	5331458	2462497	2324339	2523029	2935733	2366804	799161	649764	736358	883046	1078671	1842465	1889487	1799850	2310321	2142950	4347691	3237004	3097671	4600719	2581474	[ C25 H49 N13 O S, mfg=92.24, overall=92.24 ]	(580.3969, 292547.78)(581.4004, 94179.83)(582.40356, 31136.744)(583.4065, 8016.478)(602.37933, 18269.1)
MF801	C25 H53 N11 O2	1	1561619	1207631	1	1288592	1142500	1541912	1441710	1069486	1614804	1580607	1360303	1313460	1296424	1024049	936012	1068338	1293529	1229328	1395119	1629610	1557264	1557301	1741555	1789309	1441845	1607334	1561740	1991990	1458887	1065017	1172558	832820	1181234	1267543	1607992	1592055	1276085	1498885	1380343	1705809	1461887	1238284	1972589	1519906	[ C25 H53 N11 O2, mfg=78.87, overall=78.87 ]	(540.445, 78966.055)(541.4465, 22977.395)
MF802	C25 H53 N3 O3 S2	1423142	1366702	1842590	1454390	1810408	1643220	2270487	2518190	1715140	2427563	2787395	2540312	2213780	2594615	2161909	1334334	1369924	1754699	1359102	1537286	3887170	3299400	3933770	3879025	3814394	6622780	7650792	7810874	9735746	6961051	1510619	1164500	1412443	2166131	1552998	2039339	2509832	1793378	2246313	1574667	2266776	1590131	2021895	2479908	2104756	[ C25 H53 N3 O3 S2, mfg=84.43, overall=84.43 ]	(508.35785, 240816.42)(509.36237, 65686.04)(510.3628, 34390.27)
MF803	C26 H39 N7 O	7875448	6767361	4463616	4861932	3025163	4990568	4227349	3441098	5793063	4563842	5319240	5401374	6907001	8350984	6576749	4401593	4172347	6688177	3532342	5350780	7384105	5797705	10534548	2926779	5680967	5309616	4126187	7241503	6928810	6602035	4833078	4852440	6299433	4799217	4279609	7578887	6971448	7345670	5215319	9834830	4622592	5867752	9464244	5173065	4745160	[ C26 H39 N7 O, mfg=94.03, overall=94.03 ]	(466.32928, 256089.11)(467.33295, 68744.45)(468.33643, 16537.7)(488.3131, 22811.908)(489.31555, 11706.47)
MF804	C26 H45 N O5	4035902	1	8877865	3287517	8335913	3260726	10487693	3164250	4199608	8649659	9435863	9709324	4261872	7229916	3567005	1817373	3161275	6207873	7832435	5525124	5351394	1	2980500	6268422	10395746	4064226	15516366	4270518	8666984	2919097	5178780	2022988	3091592	9507456	8021502	4895755	10075554	6501687	8548303	2841205	3246730	22543464	3683203	9392011	4554806	[ C26 H45 N O5, mfg=97.00, overall=97.00 ]	(452.33762, 319089.88)(453.3414, 99259.766)(454.34412, 23908.232)
MF805	C26 H45 N3 O5	1	1	1	1	1	298571	1	1	1	468156	615468	590681	391126	294541	584071	291333	416743	1	1	1	1025779	656950	775840	1044907	998525	2015282	991732	2259895	2859741	1664545	1	1	1	1	1	1	1	1	1	1	569971	1	599579	614516	1	[ C26 H45 N3 O5, mfg=74.01, overall=74.01 ]	(480.3417, 60893.426)(481.34802, 17020.07)(502.3276, 15056.89)
MF806	C26 H49 N3 O7 S	515348	492867	578889	549839	417500	517659	464961	635304	329000	416964	1	1	1	1	1	3884340	4188782	4563093	4054071	4016812	2274250	2653505	2832771	2139200	2448795	2548455	1859780	2609207	2191946	1893392	519145	517840	691393	569003	676001	818399	856628	750383	1015899	1106870	1590703	946701	1058522	2308032	813873	[ C26 H49 N3 O7 S, mfg=90.01, overall=90.01 ]	(548.33484, 156168.61)(549.33844, 47897.426)(550.3416, 19344.914)
MF807	C26 H50 Cl N5 O2 S2	1	1	1	1	1	1	1	1	1	1	1	1	1	1	1	1	1	1	1	1	1	127624	100147	1	1	364475	338976	437060	508252	353399	1	1	1	1	1	1	1	1	1	1	1	1	1	1	1	[ C26 H50 Cl N5 O2 S2, mfg=47.56, overall=47.56 ]	(564.3169, 22284.88)(602.2749, 18735.88)
MF808	C26 H51 N O4	436106	438890	531203	396996	515074	1	369349	365510	317241	429774	481642	352132	1	603200	511315	579866	422293	492751	464203	462964	297595	1	1	331316	301028	1	1	1	359663	1	456083	343465	407848	538832	622716	325050	440350	300824	367260	1	1	1	365592	1	336513	[ C26 H51 N O4, mfg=68.87, overall=68.87 ]	(442.38812, 38259.316)(443.3906, 14296.283)(480.34937, 22720.152)
MF809	C26 H51 N5 O3	1368051	1701202	997511	1332516	1975564	1757800	2195852	2044819	1627615	2088697	2459496	2031893	1897372	2024536	1933930	1353058	1800932	745244	1861302	1872905	1829339	1658499	1739931	2022791	2208393	1353225	1	1862599	572671	2125044	1907702	1	1541799	760245	1953774	2429510	791357	1979559	833469	2082303	1	858229	1877853	786780	2349700	[ C26 H51 N5 O3, mfg=80.97, overall=80.97 ]	(482.40625, 112113.086)(483.40872, 33713.35)
MF810	C26 H53 N3 O4 S2	494722	511873	572899	555921	506361	881642	915071	878325	861267	989205	1339533	1249893	1191059	1128054	1205539	468690	538739	471201	462096	529464	1421459	1565527	1653436	1560795	1495138	4552609	4333170	5302583	5503726	4528948	506133	462639	590647	712365	577894	880037	1056224	781310	1035498	883897	1093349	788216	1210686	1297686	1176780	[ C26 H53 N3 O4 S2, mfg=81.36, overall=81.36 ]	(536.35254, 123106.5)(537.3572, 35273.754)(538.35895, 21469.277)
MF811	C26 H55 N11 O3	1924373	1912182	2087876	2011866	1454726	1365091	1976458	1998415	2017193	1642977	2087071	1639897	1529798	2114622	1996721	2044461	1909995	1195621	1711046	1915953	1906161	1359084	1840821	1974098	2285923	1718446	1322595	1869762	2266180	1847599	1959259	1932466	1931639	1363940	1610117	1889580	2814300	2063443	2117315	1749477	1922428	1247435	1999411	1423625	2086865	[ C26 H55 N11 O3, mfg=95.76, overall=95.76 ]	(570.4565, 116770.97)(571.45966, 41271.977)(572.46265, 11309.675)
MF812	C27 H36 N14 O5	55245592	67523080	38481828	47679348	26740428	63168476	45028448	52825156	60490280	37302704	43660340	32915428	60924604	52816464	59672928	55810808	63559468	48697664	29113742	55853176	52720668	51070476	69761392	31640428	34329076	53834004	34239724	52999664	44471916	54729368	41938220	56347916	47431656	33254184	27082780	59569132	36715028	54083264	42513584	64073404	53899212	43225884	64190380	35897956	58593428	[ C27 H36 N14 O5, mfg=96.48, overall=96.48 ]	(637.3052, 3366045.2)(638.3088, 1240243.8)(639.3121, 273130.4)(640.31445, 37517.918)(675.2609, 24096.295)(659.28723, 276967.94)(660.29083, 98229.7)(661.2932, 21654.164)
MF813	C27 H38 N2 O	1	1	1	1	1	1	1	1	1	1	1	1	1	1	1	1	1	1	1	1	1	1	1	1	1	598427	499903	833891	889699	806693	1	1	1	1	1	1	1	1	1	1	1	132224	1	1	1	[ C27 H38 N2 O, mfg=69.96, overall=69.96 ]	(407.30765, 43815.223)(408.30585, 14626.826)(429.2408, 10667.99)
MF814	C27 H39 N15 O5	7961076	8893930	18110376	7203560	16612079	8865643	25084518	8979801	9065386	20943276	17911796	18511736	8528198	9247407	8532493	7965243	8996199	9495408	19719036	9058618	7551184	6514003	10117635	20619126	21103974	7526431	26705174	8084998	16173952	8053668	6763876	7547455	6749088	17111532	17327196	8041990	21809566	9094755	21112838	9383231	7257405	28956810	9134892	18533622	8050483	[ C27 H39 N15 O5, mfg=97.99, overall=97.99 ]	(654.3321, 926466.1)(655.33563, 339779.3)(656.33813, 74921.55)(657.34033, 13293.867)
MF815	C27 H39 N7 O4	1	1	1	1	1	1	1	1	1	1	1	1	414503	405856	349893	1	1	1	1	1	663553	671142	788051	408135	341839	1063843	854183	1303782	924333	836027	1	1	1	1	1	1	1	1	1	1	362080	1	1	1	1	[ C27 H39 N7 O4, mfg=78.81, overall=78.81 ]	(526.3141, 61298.875)(527.3178, 18308.842)(548.29755, 13280.177)
MF816	C27 H41 N O2	608601	593256	1831668	679482	1626917	382669	1335672	581711	394253	1156029	621296	550211	1	309792	1	426964	467296	828994	1339706	708893	1	1	1	279915	1	1	1	1	1	1	640580	371700	553779	1366440	1107738	403394	1073603	452493	860408	1	1	1	1	1	1	[ C27 H41 N O2, mfg=72.07, overall=72.07 ]	(412.3231, 80194.305)(413.32648, 23919.39)
MF817	C27 H43 N7 O	75822672	66988860	82902952	74102760	73850432	84792496	85798144	113405504	90343480	103375680	130670008	120923568	109622424	128352160	107136032	69215160	70553032	79957936	69809464	77131616	173093696	161629136	162889808	160071456	163616096	324450560	319937184	341238208	390902784	352159776	77146576	63887364	68791040	80647072	75259760	96402192	101319336	89726912	98993576	81210816	111940648	91688976	97870128	115647072	105364088	[ C27 H43 N7 O, mfg=95.89, overall=95.89 ]	(482.36047, 9348816.0)(483.3637, 2561358.2)(484.36707, 442400.5)(485.36954, 60534.996)(486.37283, 6202.6655)(504.34232, 449328.5)(505.3459, 120918.766)(506.34924, 32540.795)
MF818	C27 H51 N O S	1252755	1141386	1	1195205	1672844	1128479	1742279	1285538	1135832	1711390	1836080	1844085	1312352	1335208	1232870	1079566	1348903	1385333	1660244	1417765	1	1323454	1406746	1570989	1812101	1066283	1608180	1214338	1817143	1	1194009	1095870	1102786	1890467	1572428	1144200	1749682	1276845	1836375	1234081	1	1526009	1320737	1831613	1135501	[ C27 H51 N O S, mfg=87.99, overall=87.99 ]	(438.37808, 93316.02)(439.37952, 26949.338)(440.377, 11820.77)
MF819	C27 H53 N7 O2	503310	799649	730605	898200	1716812	1510809	1368243	1730334	1742978	1830252	1309950	1294862	978418	1418558	1103514	1588470	1324794	730251	1112373	1058644	745055	1693878	573231	1581043	1246361	769646	607660	852157	1169894	978789	1768844	1679368	769669	2008693	965340	866974	1067408	1094248	1883455	463776	1770837	1	922487	895841	1317156	[ C27 H53 N7 O2, mfg=73.27, overall=73.27 ]	(508.4351, 89186.74)(509.4371, 31775.992)
MF820	C27 H57 N11 O3	1326698	1493706	1687140	1428302	1630554	858098	1674292	993244	1502903	1387720	1769610	1094390	854041	1678263	1421650	1143888	1400366	1630585	1605987	970454	1526349	1467356	1507865	1043551	1140942	1021262	1431883	986880	1770864	1304921	1548115	825648	1465199	1772576	1127110	893881	830113	1204444	1733856	1415836	871591	949237	969792	1725255	917317	[ C27 H57 N11 O3, mfg=74.65, overall=74.65 ]	(584.47253, 68829.54)(585.47595, 26006.252)
MF821	C28 H39 N11 O	1	1	1	1	1	1	1	1	1	1	1	1	1	1	1	1	1	1	1	1	1	1	1	1	1	293268	298854	355259	381769	274161	1	1	448995	1	1	1	1	1	1	1	1	1	1	1	1	[ C28 H39 N11 O, mfg=79.43, overall=79.43 ]	(546.3408, 44139.816)(547.3433, 15120.556)
MF822	C28 H46 N8 O8	1	1	1	1	1	417834	1	384273	426247	403583	761785	781135	874002	838920	834523	1	1	1	1	1	338142	354243	379185	1	357613	1	566523	1	754253	708355	1	1	1	1	1	428555	503289	1	414244	355359	691658	569165	831967	681880	676516	[ C28 H46 N8 O8, mfg=71.35, overall=71.35 ]	(623.352, 70538.016)(624.3533, 17927.967)
MF823	C28 H49 N O4 S	1281779	969651	2475770	1046275	2337003	1010139	2776516	1851389	1197260	1488012	2516259	2656756	1166653	1956113	1205337	1069247	936115	1742159	2176280	1553341	1519008	1091785	1146205	2416772	2904026	1047838	4173301	1049983	3432058	1190351	1555169	1156118	987135	2776653	2229468	1292739	2740564	1479506	2354335	1190534	1162452	4349052	1266804	2614534	1346778	[ C28 H49 N O4 S, mfg=83.65, overall=83.65 ]	(496.34552, 89072.68)(497.3498, 28663.598)(498.3523, 14703.555)
MF824	C28 H53 N15	388444	487760	575930	461447	498342	364344	448737	385833	287666	465328	314054	478242	477802	395586	1	530451	558504	542935	496871	453547	440060	440791	539485	436392	444189	392538	426035	417785	428430	316229	443006	389133	513266	366213	452800	395812	455350	448025	581018	244125	416947	602588	304752	435246	404775	[ C28 H53 N15, mfg=73.68, overall=73.68 ]	(600.4669, 36021.195)(601.47217, 13621.743)
MF825	C28 H53 N3 S2	9843053	2505412	2464317	2010486	1550170	1891822	2305176	1758568	1878685	1496370	2230461	2351984	2331097	2608108	2336901	1754335	1755181	9448749	2532219	2024293	2531624	1755140	10510728	1366499	1981270	2894401	2145868	2692051	3216204	2253593	1692119	1731631	4545929	1601787	3436815	4171107	2626424	2714952	1763131	9853199	1570898	5339587	3064322	3513155	1424084	[ C28 H53 N3 S2, mfg=80.76, overall=80.76 ]	(496.37585, 104969.836)(497.3791, 29413.725)(498.38184, 18155.625)
MF826	C28 H54 Cl N O2 S2	1	1	1	1	1	1	1	1	1	1	1	1	1	1	1	1105673	1068772	1088844	938728	1241195	1	471473	227906	228913	331390	314862	1	361898	264525	1	1	1	1	1	1	1	1	1	1	179326	1	190117	297372	160413	1	[ C28 H54 Cl N O2 S2, mfg=47.61, overall=47.61 ]	(536.3361, 36012.484)(537.33936, 21578.059)(518.32355, 23192.88)(519.3419, 15726.623)(558.3176, 12604.867)
MF827	C28 H55 N3 O7 S	1	1	1	1	1	1	1	329143	1	1	1	1	1	1	1	6540319	7102499	9569639	8346659	8290562	1447731	2061034	2199617	1850188	1978914	1261182	1187688	1389700	1481343	1147855	412235	330968	405005	483222	631332	739659	1123281	988992	1339804	1218314	2447189	1912011	1740689	2535730	1381076	[ C28 H55 N3 O7 S, mfg=86.81, overall=86.81 ]	(578.3815, 189929.98)(579.38495, 62203.89)(580.39026, 27190.947)(600.3646, 14606.487)
MF828	C28 H55 N3 O9 S	1	1	1	1	1	1	1	1	1	1	1	1	1	1	1	1893561	2046815	2098183	1911769	1901094	1741623	1771466	3309967	1409938	1511218	465964	293668	408467	424955	365562	1	1	504465	311292	466466	480226	512868	403537	723605	804772	1080053	405242	494562	3366078	328896	[ C28 H55 N3 O9 S, mfg=88.54, overall=88.54 ]	(610.3713, 108044.016)(611.3745, 35798.527)(612.3779, 16119.111)
MF829	C28 H55 N5 O5	234849	211329	387247	299868	411292	1	1	1	1	1	1	1	1	1	1	1	193535	1	309672	241897	1	1	1	1	1	1	1	1	1	1	1	1	274456	1	1	1	1	1	1	1	1	1	1	1	1	[ C28 H55 N5 O5, mfg=57.86, overall=57.86 ]	(542.42444, 31368.625)(543.4353, 13678.399)(524.40686, 14770.3545)
MF830	C28 H57 N3 O8 S	1	1	1	1	1	1	1	1	1	1	1	1	1	1	1	1770547	1898975	2486895	2113753	2141608	2834438	2396264	3536447	2049537	2515409	489549	394635	396970	563715	442429	1	1	436555	356766	559295	555069	584006	490300	832417	812914	1358017	549972	477751	4241608	361394	[ C28 H57 N3 O8 S, mfg=88.57, overall=88.57 ]	(596.3922, 113794.48)(597.39636, 37636.805)(598.4002, 15722.551)(578.38086, 98000.22)(618.37866, 13554.513)
MF831	C28 H59 N11 O4	1720037	1303137	1624189	1686743	1157250	1687074	1601221	1739189	1889009	1288062	1946431	1255984	1939341	1803312	1411676	1781123	1471450	1668781	1698950	1465734	1618092	1373481	895578	1162226	1512093	1273158	1244368	1472320	1930006	985128	1379256	1512600	1811670	1053135	1415578	1579843	1378946	1925800	1738129	1161030	1684853	1136318	3180392	1616889	1689736	[ C28 H59 N11 O4, mfg=85.78, overall=85.78 ]	(614.4825, 96884.234)(615.4877, 32824.07)(616.4909, 11942.789)
MF832	C28 H61 N7 O4 S2	1	1	1	1	1	1	1	1	1	1	1	1	1	1	1	1	1	767317	1	1	171944	165801	205205	130372	164728	1	1	1	1	1	1	1	1	1	1	1	1	1	1	1	1	1	1	454398	1	[ C28 H61 N7 O4 S2, mfg=47.61, overall=47.61 ]	(624.423, 24458.0)(625.43115, 19347.57)(646.4118, 14819.534)
MF833	C29 H18 N10 O5	716756	729810	736281	751819	705961	712383	699818	744091	739465	708715	685373	631305	711884	631102	670846	784037	754558	765950	757859	725572	684037	750226	748366	699921	697874	584443	552033	663482	734981	663342	703588	712059	729923	764768	683336	698122	740741	693552	754306	746237	582123	537719	664574	567270	578698	[ C29 H18 N10 O5, mfg=70.80, overall=70.80 ]	(587.15356, 123039.03)(588.1557, 30257.137)
MF834	C29 H37 N O	2486603	3327717	10155291	14118566	10770289	5066173	5017465	1	2960476	3844881	2285285	2260517	1	3193154	3876792	2317042	2650459	2422372	2408453	3298410	12381013	2914412	14957941	4301410	2211898	3285056	1879252	1	6034658	3734558	11127401	45427348	24724034	13835179	15999894	1999018	5391781	7846359	28414206	5365244	3192306	3516656	2138197	2300408	3130463	[ C29 H37 N O, mfg=99.40, overall=99.40 ]	(416.29477, 693975.5)(417.29776, 216582.73)(418.30093, 37786.78)(419.3367, 4994.014)(420.3557, 0.0)
MF835	C29 H43 N15 O6	25249146	26617198	39740428	22991718	29549766	22005752	48809112	29441430	26251470	39836624	43864364	35876524	22338676	33589244	26227172	24591356	25195220	31580626	33050080	29406560	25269950	21296824	30814194	34899296	40574000	23689668	40779100	27397884	43652556	26987088	20828048	24965082	18517088	34615084	30173366	27483838	41666072	30795012	44146412	27242732	27231510	48846160	25358150	39879840	28678534	[ C29 H43 N15 O6, mfg=96.95, overall=96.95 ]	(698.358, 2206450.2)(699.36176, 858446.7)(700.36487, 202335.36)(701.3674, 29676.389)
MF836	C29 H43 N7 O3	1	1	1	1	1	1	1	1	1	1	1	1	1	1	1	1	1	1	1	1	1	1	1	1	1	1384598	1063101	1394975	1581726	1584395	1	1	1	1	1	1	1	1	1	1	1	1	1	1	1	[ C29 H43 N7 O3, mfg=77.75, overall=77.75 ]	(538.3508, 131204.0)(539.3541, 41872.695)(560.3366, 12136.07)
MF837	C29 H43 N7 O5	1	1	1	1	1	1	1	1	1	1	1	1	1	1	1	1	1	1	1	1	1	1	1	1	1	3143621	2241638	3422804	2730580	2996470	1	1	1	1	1	1	1	1	1	1	1	1	1	1	1	[ C29 H43 N7 O5, mfg=96.93, overall=96.93 ]	(570.33997, 166554.78)(571.3431, 50120.062)(572.3457, 11801.03)(592.32764, 12695.266)
MF838	C29 H46 O S	355146	304536	507720	439406	445177	246053	1	1	204290	1	1	1	1	1	1	1	266183	335549	1	345141	1	1	1	1	1	1	1	1	1	1	262620	1	374504	1	1	1	1	1	1	1	1	1	1	1	1	[ C29 H46 O S, mfg=47.59, overall=47.59 ]	(443.33432, 36041.188)(425.31995, 15609.333)
MF839	C29 H47 N O7	1	1	1	1	1	1	1	1	1	1	1	1	1	1	1	1	1	1	1	1	331776	363090	431512	283491	320184	204889	762914	738162	777495	174751	1	1	1	1	1	1	1	1	1	1	1	1	1	318412	1	[ C29 H47 N O7, mfg=76.53, overall=76.53 ]	(522.34204, 52391.188)(523.34656, 17665.691)(544.33923, 8602.71)
MF840	C29 H49 N3 O2 S2	1	1	1	1	1	1	1	1	1	1	1	1	1	1	1	2578278	2548528	2346978	2000876	2451048	4188700	3942638	5367652	3061674	3233324	9329329	6595365	10031465	9743128	9424864	1	1	1459687	723131	1166102	1183830	1008662	883518	1407933	1636422	1312773	1	1	2565548	1	[ C29 H49 N3 O2 S2, mfg=84.71, overall=84.71 ]	(536.3343, 163457.64)(537.3377, 49371.453)(538.3416, 23787.05)(518.324, 133274.7)(519.3271, 40395.22)(520.3343, 14003.236)(558.318, 18678.979)(559.32056, 11881.797)
MF841	C29 H52 Cl N O7	1	1	1	1	1	1	1	1	1	1	1	1	1	1	1	1621640	1276857	1085874	827533	989397	228055	409610	421044	1	1	373964	1	379973	1	255541	1	1	1	1	1	1	1	1	1	360278	261507	1	372491	1	371581	[ C29 H52 Cl N O7, mfg=47.62, overall=47.62 ]	(562.3502, 34773.688)(563.35254, 21884.559)(544.33997, 20678.24)
MF842	C29 H55 N O4	4911724	3114676	3164486	4458484	6906689	6907689	4723301	8532721	8478176	7462665	4859575	4291999	3310478	4617216	1	7690970	7041871	4215880	4451972	1	1	7531131	1	8905416	3851372	1	5188051	5319612	5136063	1	7743390	4413706	4545728	8026224	4288987	1	3416803	1	7166792	4160198	7715580	3298084	3284934	3638854	7388203	[ C29 H55 N O4, mfg=90.31, overall=90.31 ]	(482.41962, 319850.75)(483.42255, 101806.125)(484.4147, 13163.32)
MF843	C29 H57 N O4	3936677	2636160	4310203	3086968	5023264	5101872	3016625	3968943	3339363	5161135	5950090	5296495	5622191	6942307	6047989	4893377	4390663	2977615	3167654	2870104	4524200	2523474	2506190	2952686	4357217	2432688	3074819	4392704	3111003	4438941	4133273	3378751	3280238	2965607	5397754	2848326	4052958	5020717	7192442	2541259	6392569	1	3376928	4645403	6161838	[ C29 H57 N O4, mfg=96.84, overall=96.84 ]	(484.43552, 156241.86)(485.43887, 49016.902)(486.44006, 12464.361)
MF844	C29 H57 N5 O5	482384	601340	1	484608	396359	384930	510569	399710	496638	404495	454783	509241	540257	450223	502116	1	592977	535098	448139	529261	447640	483461	576093	376822	479362	409601	375241	421369	523942	1	446462	480648	615782	372262	405550	383218	456954	501684	1	487046	504774	391955	584641	1	468340	[ C29 H57 N5 O5, mfg=75.56, overall=75.56 ]	(556.44214, 43427.26)(557.4459, 15396.084)
MF845	C29 H61 N11 O5	762638	923898	1662982	673234	720533	793576	598325	1126964	827725	1	1164039	855199	897200	633651	762567	944792	867268	972779	963722	986034	1104047	567466	880282	868011	577539	801897	1012124	1	1184073	928058	1093826	675524	1884317	490446	1411107	1434480	660893	654909	841625	987159	858712	871667	1068054	1446730	757388	[ C29 H61 N11 O5, mfg=74.23, overall=74.23 ]	(644.4925, 49735.938)(645.49615, 19476.31)(666.4671, 21760.32)
MF846	C3 H10 Cl N3 O S	636794	695046	594510	732958	620843	716668	678675	726948	620924	627949	663529	668837	750061	671150	716478	679693	735018	716355	584650	672354	622806	708433	697083	650013	483373	652984	547931	712250	684694	652138	707589	535293	721971	711544	664955	667514	721933	617002	712808	691447	634202	578715	705288	616853	670967	[ C3 H10 Cl N3 O S, mfg=44.94, overall=44.94 ]	(172.0313, 75996.65)(154.02055, 15326.425)(194.01326, 29377.6)
MF847	C3 H11 N7	1	14501549	13358494	12880530	11744318	13419423	11917235	1	1	11186854	12665953	10833495	15896574	12509572	13394014	12481379	1	13150094	9298997	10767186	12753713	1	1	1	11058794	11322328	1	15048789	1	1	10928128	9418118	12200214	1	12116866	11943150	1	11093041	1	13612842	15132908	1	17746574	9170785	12107183	[ C3 H11 N7, mfg=86.86, overall=86.86 ]	(146.11588, 1365829.0)(147.11906, 91325.984)(148.11937, 13872.515)(184.0734, 20831.705)
MF848	C3 H12 N4 O4	646022	663062	559548	661830	520398	1050073	851093	1002681	1072038	878206	1382057	1180128	1462114	1262914	1423122	724322	674553	632241	546840	606293	945495	997852	971656	666831	749595	1008972	693653	1036880	968403	960085	572909	557918	644230	582471	496289	948058	921173	878654	930822	1024145	1291866	831065	1432518	1209239	1264161	[ C3 H12 N4 O4, mfg=62.62, overall=62.62 ]	(169.0949, 38800.855)(207.05083, 64034.066)(191.07704, 131776.4)(192.07796, 13625.784)
MF849	C3 H8 Cl N7	184460	223754	123609	227097	1	388055	296387	365376	380902	291960	413962	331662	430570	402193	396078	226051	228594	146265	1	152546	303906	341957	330163	186211	247723	315439	171283	326184	339557	343343	154891	136004	195615	187403	1	343215	316753	302709	330351	368208	342486	213980	400486	323150	366859	[ C3 H8 Cl N7, mfg=40.54, overall=40.54 ]	(178.05878, 17933.682)(216.01479, 18062.203)(200.04094, 26188.5)
MF850	C30 H33 N O	330398	300389	1600902	1050845	3058458	258220	659158	1	454986	1023139	1003168	901643	211902	738502	669633	1	1	1	1	1	1210449	1	1845109	332477	1	1	402148	281745	752540	512833	1466198	4636617	2920631	3253944	4477960	262058	1386854	1144422	1467913	619776	590782	275950	307280	429126	236925	[ C30 H33 N O, mfg=80.34, overall=80.34 ]	(424.26355, 109488.734)(425.26703, 40617.24)(426.27097, 20255.928)
MF851	C30 H54 N4 O8	714392	813326	766831	770627	628784	750211	671753	696852	797451	645092	742463	658755	799891	825839	767734	842675	832608	691741	602925	814305	702318	778228	827755	605538	678986	803491	494455	796308	786728	747650	773918	721028	835070	809924	626862	690754	661176	702626	739359	823124	772824	506821	848094	718872	782295	[ C30 H54 N4 O8, mfg=76.17, overall=76.17 ]	(599.40173, 69263.11)(600.40436, 24013.855)(621.3832, 11921.505)
MF852	C30 H57 N15 O	1	325564	388037	312406	307726	1	1	1	358734	345950	1	314717	341602	1	315611	371980	382048	366640	328908	310838	285511	297130	370593	1	312458	1	380981	278510	1	222593	302752	1	360550	365680	280403	1	355759	298155	431653	326282	282488	369695	304311	1	281554	[ C30 H57 N15 O, mfg=73.24, overall=73.24 ]	(644.49316, 29597.676)(645.496, 12269.054)(666.4692, 11344.36)
MF853	C30 H59 N17 O5	1	1	1	1	1	1	1	1	1	1	1	1	1	1	1	1	1	1	1	1	368429	391774	621767	344666	406212	1	1	1	1	1	1	1	1	1	1	1	1	1	1	1	1	1	1	1	1	[ C30 H59 N17 O5, mfg=69.03, overall=69.03 ]	(738.49426, 28596.457)(739.4979, 12594.304)
MF854	C30 H63 N11 O5	890314	1	1	943942	1013234	900764	1	951837	911812	1	866861	1	1	1	1	982646	921392	967526	956734	957990	964858	1	1	968695	1	923412	1	925647	946040	1064997	932817	824480	923923	1	1	1	973711	764744	1	1	1	841174	1	1040528	940471	[ C30 H63 N11 O5, mfg=65.78, overall=65.78 ]	(658.5078, 69543.32)(659.51086, 28192.824)(660.4741, 7190.625)
MF855	C31 H17 N13 O3 S	3732521	3915992	3369478	3764345	2993819	4848971	4634030	5703765	4767785	4720730	1	1	1	1	1	1	1	1	1	1	1	1	1	1	1	1	1	1	1	1	2076732	2377348	1814372	1994596	1874403	3327325	3514246	3425623	3334469	3380673	1	1	1	1	1	[ C31 H17 N13 O3 S, mfg=94.08, overall=94.08 ]	(652.13715, 230806.47)(653.1387, 81766.69)(654.1408, 18955.15)
MF856	C31 H21 N9 O9	1	1	1	1	1	996134	990542	1188388	712581	927898	1	1	1	1	1	1	1	1	1	1	1	1	1	1	1	1	1	1	1	1	1	1	1	1	1	1	1	1	343157	1	1	1	1	1	1	[ C31 H21 N9 O9, mfg=70.38, overall=70.38 ]	(664.153, 43949.793)(665.15594, 18664.541)
MF857	C31 H40 N10 O3	1	1	1	1	1	1	1	1	1	1	1	1	1	1	1	1	1	1	1	1	357295	380424	444881	1	1	578538	521786	699665	477742	392971	1	1	1	1	1	1	1	1	1	1	1	1	1	1	1	[ C31 H40 N10 O3, mfg=73.95, overall=73.95 ]	(601.3355, 13670.609)(623.3184, 47825.742)(624.32227, 15185.177)
MF858	C31 H45 N7 O4	1	1	1	1	1	1	1	1	1	1	1	1	1	1	1	1552496	1626314	1831065	1618210	1639289	658338	843657	938586	732189	786296	682089	661284	770792	833492	667750	1	1	1	1	1	1	307612	1	343196	337918	626818	423455	496374	816310	353437	[ C31 H45 N7 O4, mfg=76.69, overall=76.69 ]	(580.36017, 73930.7)(581.3635, 23727.799)
MF859	C31 H45 N7 S	492341	743971	726965	629099	600440	1132538	1110132	1065403	949695	1085384	1433100	1503363	1464093	1341249	1309671	960492	1136431	1149020	914688	1020382	1407905	1365328	1831405	1492141	1508362	1995739	1957021	887277	1043740	825783	649195	505688	759620	800380	739940	1143787	1317777	932933	1319083	1116482	1431559	1042395	1521265	2143061	1290626	[ C31 H45 N7 S, mfg=85.50, overall=85.50 ]	(548.35236, 93815.03)(549.35596, 29723.637)(550.3615, 12223.56)
MF860	C31 H47 N7 O3	1	1	1	1	1	1	1	1	1	1	1	1	1	1	1	1676404	1800279	2431173	2086485	1352446	940559	1008469	1004146	926291	1051841	1	1	1	1	1	1	1	1	1	285400	1	1	1	1	1	788516	670116	475805	1012214	389302	[ C31 H47 N7 O3, mfg=76.52, overall=76.52 ]	(566.38135, 92048.55)(567.38556, 32241.771)(548.3714, 19652.984)
MF861	C31 H53 N5 S	1533470	1514834	1963551	1837164	1868936	1137373	1178278	900996	998738	1002295	521148	437713	654276	566354	494837	1139316	1326778	1459938	1647446	1587011	202613	258448	452729	1	1	1	1	1	1	1	1201012	956641	1673216	1309323	1186076	921054	838283	697973	799421	645107	304265	287036	287701	1	1	[ C31 H53 N5 S, mfg=72.92, overall=72.92 ]	(528.40753, 62989.52)(529.40967, 23918.998)(530.42145, 14326.245)(510.422, 42192.867)(511.398, 19468.342)
MF862	C31 H55 N7 O2	848533	1	633824	1372123	604668	589131	616795	553859	812946	588553	690275	888382	660384	868652	827491	496587	1	568932	584254	1	1	1	1	1	1	1	1	1	1	1	487824	1	1	748980	703857	1	627465	752266	632129	1	1	1	631445	1	1	[ C31 H55 N7 O2, mfg=71.71, overall=71.71 ]	(558.4176, 14606.93)(540.43756, 81202.53)(541.44183, 34634.098)
MF863	C31 H61 N5 O6	1087698	1006504	1695236	1389416	1309404	1449308	1138946	1725628	1590774	1299140	1350887	1473503	1364940	1845437	2122500	1360610	1270420	1017169	1479067	1202899	1259766	1281307	1652374	975216	998549	1125627	1425712	1609288	1411196	1220341	1185824	1353561	1258761	1217912	1078030	1326531	1213502	1080377	1318703	1724808	1205348	953318	1195734	1068780	1309179	[ C31 H61 N5 O6, mfg=69.23, overall=69.23 ]	(600.4668, 69120.555)(601.4725, 24544.314)(602.4907, 13089.762)
MF864	C31 H63 N3 O3 S3	1	1	1	1	1	1	1	1	1	1	1	1	1	1	1	2927489	3051993	4158411	3246711	3451523	1618409	2242831	2655099	1637964	1976775	889568	787553	869983	1034573	836462	1	283084	1	417646	613304	725857	777639	604721	893894	992458	1671251	961481	938434	2390925	640346	[ C31 H63 N3 O3 S3, mfg=69.88, overall=69.88 ]	(622.40875, 85595.6)(623.4172, 31535.342)(624.42255, 20549.354)
MF865	C31 H63 N3 O8 S	1	1	1	1	1	1	1	1	1	1	1	1	1	1	1	1946433	1553168	3114892	2164643	2859692	3535551	3219984	4567238	2871756	3028818	1318317	923203	1136941	1264649	1168806	390564	415047	673143	570883	773928	635228	884801	701194	1133706	858210	1722615	497215	711082	4186082	481918	[ C31 H63 N3 O8 S, mfg=80.26, overall=80.26 ]	(638.43823, 124163.78)(639.44556, 47509.895)(640.45, 19389.857)(660.4279, 25623.242)(661.42773, 24037.145)
MF866	C31 H67 N9 O2 S3	1	1	1	1	1	1	1	1	1	1	1	1	1	1	1	1225430	826327	2132271	1	1858703	595614	511279	1092953	280219	1082347	1	1	1	1	1	1	1	1	1	1	1	1	1	1	1	1	1	1	1049865	1	[ C31 H67 N9 O2 S3, mfg=76.42, overall=76.42 ]	(694.4637, 47939.855)(695.46783, 19970.268)(696.46814, 16130.763)(676.4576, 14196.483)
MF867	C32 H45 N3 O3	1	1	1	1	1	1	1	1	1	1	455540	451844	516098	457693	468246	1	1	1	1	1	1	313384	1	1	1	676804	652125	827719	693944	510926	1	1	1	1	1	1	1	1	1	1	548570	1	366022	352966	354242	[ C32 H45 N3 O3, mfg=71.87, overall=71.87 ]	(520.35394, 44491.203)(521.35754, 18760.582)
MF868	C32 H47 N7 O4	1	1	1	1	1	1	1	1	1	1	1	1	1	1	1	11979508	13212456	15668400	13700216	13358404	3248950	4296624	4094632	3658001	4219779	1	1820360	2116621	2315003	1758632	1	1	1	1	932155	1334486	1190507	1342302	1476800	2017715	3294836	2409969	2867704	3934575	1803337	[ C32 H47 N7 O4, mfg=94.38, overall=94.38 ]	(594.37665, 373613.7)(595.38007, 121119.81)(596.3834, 32020.607)(597.3869, 6432.967)(632.3391, 13529.13)
MF869	C32 H49 N3 O8	1	1	1	1	1	1	1	1	1	1	1	1	1	1	1	1	1	1	1	1	299343	325791	1	1	1	491849	385837	550953	567613	501610	1	1	1	1	1	1	1	1	1	1	1	1	1	1	1	[ C32 H49 N3 O8, mfg=74.87, overall=74.87 ]	(604.3594, 49074.566)(605.362, 15284.751)
MF870	C32 H51 N5 S	255556	232685	430936	278454	384781	230942	503395	333642	269995	490365	1	1	1	1	1	192169	216061	258566	314139	245355	408354	579676	317105	706935	807719	1	1	1	1098067	679775	897016	156621	348535	402689	295312	235038	497955	252618	369798	1	1	272075	1	1	1	[ C32 H51 N5 S, mfg=51.33, overall=51.33 ]	(538.3897, 31665.877)(539.4025, 16637.777)(560.37036, 12898.73)
MF871	C32 H55 N O6	1	1	1	1	1	1	1	1	1	1	1	1	1	1	1	1	1	1	1	1	1	1	1	1	1	1	1	1	1	1	1179166	936101	1425102	1411620	1288618	1733691	1425922	1259909	1536263	1611757	1139169	1043002	1291763	1229671	1128961	[ C32 H55 N O6, mfg=96.55, overall=96.55 ]	(550.4097, 112712.766)(551.41296, 40521.312)(552.41534, 12175.965)
MF872	C32 H63 N3 O8 S	1709451	915364	2210026	1849939	1293186	2231753	1036902	2823409	954966	1059837	1026261	839834	1357217	1167573	623507	24319858	25428968	31448560	26452490	27233050	34307708	33992648	44920228	29313258	30977926	30323742	25703070	30754866	31390260	27214700	4031062	4019252	5850224	4641802	6143371	8359761	8621936	7299676	11197348	11726343	23044678	11468891	10557401	41830364	7394551	[ C32 H63 N3 O8 S, mfg=94.43, overall=94.43 ]	(650.4398, 700638.1)(651.44354, 258923.16)(652.447, 85672.32)(653.45264, 20262.527)(654.4413, 13342.58)(672.4235, 29588.502)(673.427, 15441.32)
MF873	C33 H17 N17 S	2867732	3029052	2843378	3372603	2741877	3345016	3582356	3553086	3981275	3184937	1	1	1	483679	1	1	1	1	1	1	1	1	1	1	1	1	1	1	1	1	2682242	2712578	2708891	2736205	2040747	1963242	2134133	1890921	1427948	1243168	1	1	1	1	1	[ C33 H17 N17 S, mfg=96.44, overall=96.44 ]	(684.1655, 234011.55)(685.1671, 99895.91)(686.16833, 28886.738)(706.14496, 16175.675)
MF874	C33 H69 N3 O4 S3	1	1	1	1	1	1	1	1	1	1	1	1	1	1	1	1094911	1312302	2115110	1895178	1684884	1	499394	1	530979	517466	1	1	1	1	1	1	1	1	1	1	1	1	1	1	1	464687	426130	1	512341	1	[ C33 H69 N3 O4 S3, mfg=81.95, overall=81.95 ]	(668.45026, 55303.74)(669.45496, 22528.668)(670.45996, 12029.48)
MF875	C34 H21 N O15	1	409427	1	1	1	508779	446132	761637	349774	466032	1	1	1	1	1	1	1	1	1	1	1	1	1	1	1	1	1	1	1	1	1	1	1	1	1	1	1	1	387282	516056	1	1	1	1	1	[ C34 H21 N O15, mfg=68.79, overall=68.79 ]	(684.0983, 31574.783)(685.1013, 13320.2)
MF876	C34 H44 N8	1	1	1	1	1	1	1	1	1	1	1	1	1	1	1	1	1	1	1	1	1	1	1	1	1	594090	594307	721264	695235	596742	1	1	1	1	1	1	1	1	1	1	1	1	1	1	1	[ C34 H44 N8, mfg=67.14, overall=67.14 ]	(565.3784, 54581.727)(566.3722, 19875.059)
MF877	C34 H45 N11 O	1	1	1	1	1	1	1	1	1	1	1	1	1	1	1	407397	518169	596215	482196	518095	1	1	1	1	1	1	1	1	1	1	1	1	1	1	1	1	1	1	1	1	1	1	1	509360	1	[ C34 H45 N11 O, mfg=74.73, overall=74.73 ]	(624.3881, 40097.22)(625.3918, 14627.008)
MF878	C34 H49 N5	774148	795383	596028	696208	560924	1	434109	365490	431006	421950	464684	443151	418140	443270	376310	611362	552412	628960	479261	557612	1	1	1	1	1	1	1	1	1	1	430292	478217	673830	1	379198	363396	390233	1	344019	498978	327813	876740	279415	395334	272800	[ C34 H49 N5, mfg=73.56, overall=73.56 ]	(528.4076, 42387.24)(529.41016, 14883.003)(510.50293, 32427.518)(511.39594, 14946.6)
MF879	C34 H59 N5 S	1665952	2004954	1841008	1891867	2018046	1897384	1607379	1792616	1823110	1904396	1	1993471	1901124	1821656	1927272	1929734	1921361	1	1720268	1789531	1995152	1841145	1976867	1715010	1612232	1832847	1889332	1973410	2137191	1756552	1676898	1614431	1	1849629	1661680	1	1114401	1850783	1820731	2013629	1	1341091	2074764	1	1633504	[ C34 H59 N5 S, mfg=94.34, overall=94.34 ]	(570.45654, 118885.305)(571.4598, 41082.203)(572.4613, 13237.786)
MF880	C34 H61 N5 S3	1	1	1	1	1	1	1	1	1	1	1	1	1	1	1	859819	925567	1770981	1359769	1296744	237663	246020	247675	1	279300	1	1	1	1	1	1	1	1	982069	1	1	1	1	1	1	331530	803841	1	1	1	[ C34 H61 N5 S3, mfg=74.77, overall=74.77 ]	(636.41705, 50704.957)(637.4216, 23424.041)(638.4118, 17925.543)
MF881	C34 H69 N5 O S2	1178924	1330334	1619366	1331974	1606654	1346422	1590865	1389764	1345342	1585190	1540865	1409749	1356069	1356862	1306618	1377572	1264935	1430203	1474875	1390228	1352606	1298750	1352214	1422376	1473101	1192603	1342997	1289246	1521463	1092564	1355347	1192696	1338265	1576589	1428108	1367792	1499171	1442270	1503038	1299654	1339211	1530536	1371373	1522575	1209078	[ C34 H69 N5 O S2, mfg=80.34, overall=80.34 ]	(628.4997, 55221.8)(629.504, 27595.914)(630.50494, 13951.56)
MF882	C36 H49 N11	1	1	1	1	1	1	1	1	1	1	1	1	1	1	1	5563051	4906416	7546207	6878600	6851780	5988530	6261203	8130315	5031670	6217232	3309582	2906347	3238419	3893096	3511948	1033062	1	1045360	1	1443761	1620571	1716923	1468120	2192531	2223531	4778177	2577314	2365747	7603488	1383681	[ C36 H49 N11, mfg=73.44, overall=73.44 ]	(636.424, 221569.14)(637.4262, 88245.26)(658.40924, 12977.051)
MF883	C36 H49 N5	559956	564670	726339	712277	659734	386302	452087	283331	328749	369895	1	1	139838	1	1	351721	417592	486052	582976	500744	1	1	1	1	1	1	1	1	1	1	460633	282736	574818	477029	330686	255459	294741	217470	1	197061	1	1	1	1	1	[ C36 H49 N5, mfg=70.01, overall=70.01 ]	(552.4075, 39186.227)(553.4106, 17281.69)(534.3964, 21031.74)(535.4, 12610.16)
MF884	C36 H55 N7 O5	1	1	1	1	1	1	1	1	1	1	1	1	1	1	1	7348699	6778624	8312671	7565642	8879283	19506030	15845992	30799044	15018640	15758832	7035070	5686500	5233465	6888263	6190938	1782102	1684626	3595220	2302322	3496285	4192638	4015705	3097943	5485965	5277475	9582693	4151517	3845494	35862692	2588222	[ C36 H55 N7 O5, mfg=94.42, overall=94.42 ]	(666.4343, 666092.06)(667.4376, 243786.84)(668.44104, 61865.223)(669.444, 21362.441)(688.56146, 35792.023)(689.72266, 20500.11)(690.4976, 14945.172)(691.4598, 6571.7617)
MF885	C36 H61 N9 O5	1	1	1	1	1	1	1	1	1	1	1	1	1	1	1	3210267	2920962	1	1	1286059	4011811	5352129	6124792	1373209	2683619	2213890	1	519380	763751	852366	1	1	1	1	1	1	1	1	303135	1	3657443	1	1	1	1	[ C36 H61 N9 O5, mfg=69.38, overall=69.38 ]	(701.2436, 25326.707)(701.9864, 33871.57)(702.5419, 19476.828)(722.46844, 38884.113)(723.47266, 17930.352)
MF886	C37 H45 N S	1	1	1	1	1	1	1	1	1	1	1	1	1	1	1	1	651300	1	1	1	1593164	1438149	2074705	1	1	5163855	3621558	5794998	4868018	4915830	1	1	1	1	1	290320	1	1	1	1	1	1	1	994057	1	[ C37 H45 N S, mfg=82.69, overall=82.69 ]	(536.33417, 119170.37)(537.3375, 44970.293)(538.34705, 20338.787)(518.3236, 100555.82)(519.51074, 28917.523)(520.3379, 8266.517)(558.3176, 15010.697)
MF887	C37 H45 N7	1	1	1	1	1	1	1	1	1	1	1	1	1	1	1	178201	184485	198271	1	184982	221020	217435	260158	168428	1	348958	285030	447102	422449	395884	1	1	1	1	1	153238	1	1	1	1	205189	1	181792	225035	1	[ C37 H45 N7, mfg=56.42, overall=56.42 ]	(588.3827, 28335.055)(589.378, 14964.305)
MF888	C37 H56 N10 O	430629	435335	526504	540133	567870	289492	228431	198013	263823	215369	1	1	1	1	1	390215	520635	489634	349827	470175	1	1	1	1	1	1	1	1	1	1	301650	216422	512935	340500	308176	183173	147933	1	145668	1	1	1	1	1	1	[ C37 H56 N10 O, mfg=62.47, overall=62.47 ]	(657.4718, 18313.646)(658.4874, 11840.897)(639.4585, 30857.854)(640.4657, 15267.425)
MF889	C37 H65 N7 S3	1	1	1	1	1	1	1	1	1	1	1	1	1	1	1	1350939	1714069	2141520	2312279	2026576	2081729	1290953	2812394	1870025	1471424	1101477	867356	809632	775429	845317	1	1	1	1	705862	710909	371950	327216	686357	736522	1578857	685504	356151	4173165	1	[ C37 H65 N7 S3, mfg=71.10, overall=71.10 ]	(704.4519, 73181.01)(705.4559, 31218.21)(706.4618, 25713.203)(726.4355, 11505.94)
MF890	C38 H29 N O8	315081	340371	358086	366816	260730	474225	472542	431486	576230	420060	1	1	1	1	1	1	1	1	1	1	1	1	1	1	1	1	1	1	1	1	322085	255812	1	280370	1	223437	249635	1	1	1	1	1	1	1	1	[ C38 H29 N O8, mfg=71.67, overall=71.67 ]	(628.19653, 37699.062)(629.19965, 15513.697)
MF891	C38 H57 N O6	1	1	1	1	1	1	1	1	1	1	1	1	1	1	1	617606	666877	1	786187	785894	681802	565463	978818	482304	559360	1	1	1	1	1	1	1	1	1	1	1	1	1	1	1	371450	1	1	1123898	1	[ C38 H57 N O6, mfg=65.60, overall=65.60 ]	(624.4255, 59251.934)(625.43286, 23177.018)
MF892	C38 H67 N3 O4 S2	1	1	1	1	1	1	1	1	1	1	1	1	1	1	1	563447	1383111	501720	1914516	616331	756121	717274	958975	772440	507727	1	311136	1	621232	505002	1	1	1	1	1	1	1	1	1	1	395891	1	1	1023156	1	[ C38 H67 N3 O4 S2, mfg=87.06, overall=87.06 ]	(694.4633, 40086.85)(695.4682, 16577.215)(696.4708, 7643.7324)(676.45514, 15096.246)
MF893	C39 H53 N11 O2	1	1	1	1	1	1	1	1	1	1	1	1	1	1	1	1042736	781372	1021500	748622	734640	1231553	1082434	2363785	996221	974329	360216	1	260920	430626	296882	1	1	1	1	1	1	1	1	336260	324860	776663	1	1	2657165	1	[ C39 H53 N11 O2, mfg=70.44, overall=70.44 ]	(708.44574, 70802.586)(709.4496, 30820.986)(690.43896, 14041.921)
MF894	C39 H60 N2 O5	722281	734320	860984	786330	748638	653226	506775	500585	513951	465462	226721	1	265207	1	1	440966	780954	573056	593605	566282	1	1	1	1	1	1	1	1	1	1	586075	429565	824739	611197	508585	439334	401256	292235	353178	335992	1	1	1	1	1	[ C39 H60 N2 O5, mfg=72.08, overall=72.08 ]	(637.45715, 54194.703)(638.4607, 21866.545)
MF895	C40 H64 N2 O4	341190	375089	401996	367135	316821	412914	324969	394560	378572	304146	374141	320521	355571	330816	368903	331660	324847	295271	293147	311149	359674	365233	438701	335475	335620	349419	451842	357910	375442	360990	360196	322924	391189	388377	314966	366110	330250	328738	382328	387736	329052	606303	390015	306130	337943	[ C40 H64 N2 O4, mfg=69.45, overall=69.45 ]	(637.4937, 36416.707)(638.4978, 17189.986)
MF896	C41 H83 N S3	666123	642474	1504026	1005936	1445585	309348	690946	259017	219295	462333	1	1	1	1	1	295367	509164	628463	1073088	635412	1	1	1	1	1	1	1	1	1	1	397120	236349	799168	801692	731611	1	316893	1	228607	1	1	1	1	1	1	[ C41 H83 N S3, mfg=88.56, overall=88.56 ]	(686.5769, 87773.63)(687.5779, 37708.63)(688.57635, 20377.568)
MF897	C44 H85 N O S2	505619	517016	1114482	581320	2809866	287831	1201135	413174	352232	1892334	325849	822663	1	1	1	345343	427830	613721	2116365	491879	1	1	1	422923	1	1	1	1	1	1	459910	306833	510955	725715	1811402	299115	1313777	270847	438476	189172	1	1	1	1	1	[ C44 H85 N O S2, mfg=80.83, overall=80.83 ]	(708.6131, 66760.13)(709.6156, 32821.79)(710.6169, 21362.611)
MF898	C45 H67 N3	919445	666625	874546	800456	955656	1790254	757764	835646	748913	597010	1	1	660365	1	1	913479	1013027	1035848	1	1041720	1	1	1	1	1	1	1	1	1	1	906757	794505	873065	1011955	989708	843898	1223845	767658	477405	1	1	1041143	1	1	1	[ C45 H67 N3, mfg=47.61, overall=47.61 ]	(650.9015, 28021.947)(651.53973, 43125.152)(672.5228, 37583.23)
MF899	C5 H11 N S	2849915	2939771	2880836	2558507	2196767	2856918	1	2812455	2859233	2104608	2912496	2512082	3245688	3195913	3185373	3396761	2675970	2693324	2052320	2871625	2849708	2768577	2949380	1991218	2931582	3008549	1737468	3189972	3477170	2674354	2579444	2538598	2786396	2851496	1784441	3227254	2028157	2335163	1783489	2507746	3579139	2122573	3041665	2377821	2505029	[ C5 H11 N S, mfg=35.29, overall=35.29 ]	(118.06704, 21033.674)(100.05663, 94050.63)
MF900	C5 H4 O4	403876	310580	435291	436352	299872	1	1	1	1	1	520199	573648	665259	612316	767342	589510	397606	1	284751	464419	1	1	1	1	1	449446	1	507570	669280	576599	468964	572141	248306	746957	835824	1	1	1	1	1	543037	362037	705773	508388	320840	[ C5 H4 O4, mfg=47.44, overall=47.44 ]	(129.01833, 27890.121)(111.00783, 55468.69)
MF901	C5 H6 N4 O4 S	1499400	2544034	1455223	1778838	1331624	1588638	1305506	1498645	1574892	1315379	1551422	1319256	1873928	2029156	1594893	1778496	1794779	1817613	1190982	1594137	1283004	1711895	1687665	1195251	1319069	1890805	1	1770617	1660232	1364147	1467450	1271912	1636601	1644095	1225732	1292321	1341368	1107351	1389757	1829352	1293200	1	1938555	1479920	1465882	[ C5 H6 N4 O4 S, mfg=47.42, overall=47.42 ]	(459.01053, 11766.155)(219.01883, 15097.761)(240.99998, 73405.03)
MF902	C6 Cl2 S3	148658	187965	157118	175211	132060	197361	151526	162951	209484	1	192303	171293	232189	219435	217491	197156	165505	172358	145096	129758	164828	198549	199255	154656	160646	216518	146700	229944	223026	211613	130295	144999	212616	151282	1	149778	156443	175341	171285	204147	193614	1	228178	193149	218789	[ C6 Cl2 S3, mfg=46.95, overall=46.95 ]	(238.86159, 23575.371)(260.84528, 24939.662)
MF903	C6 H13 N O2	7721768	8237637	7361425	8769829	6488990	9996604	8536357	8938199	9027905	8331457	11208804	10049038	13943622	11831603	11633009	8300125	8106427	8717022	7394265	7451476	8190731	9583788	10055524	8301801	7482093	9992503	9330768	10959192	10861725	10198857	7430922	6273273	8484445	8201160	6702813	9276187	9842135	8406276	10397602	10145011	9722054	10448725	12364788	9995774	11537995	[ C6 H13 N O2, mfg=83.96, overall=83.96 ]	(132.1027, 701126.6)(133.10594, 50476.355)(154.08508, 14692.984)
MF904	C6 H16 N6	4211139	4404035	3881532	4438521	874387	4057462	1063162	4081679	4287772	3505858	4090258	926220	4183703	3990101	4376145	4200252	4144516	3998874	759695	4349647	4151591	4095370	4196937	3264075	909342	4388390	1	4345279	3879051	4163200	4339545	4269930	4475986	4131889	3325417	4289396	3900871	4222838	4130574	4296174	4457852	1	4172201	3969229	4341847	[ C6 H16 N6, mfg=69.77, overall=69.77 ]	(173.15266, 259345.19)(174.15376, 13592.357)
MF905	C6 H17 N7 O S	1	1	1	1	1	1	1	1	1	1	331241	293814	402763	359803	403617	1	1	1	1	1	1	1	137673	1	1	399375	438377	1	425207	376575	1	1	1	1	1	1	1	1	1	1	338149	1	476182	304757	454477	[ C6 H17 N7 O S, mfg=46.29, overall=46.29 ]	(236.19974, 40887.668)(237.12885, 21285.236)(258.11133, 11004.228)
MF906	C6 H18 N6 S	757048	792579	615220	828472	541739	715395	767866	802732	598617	607009	785961	811227	814575	884696	779920	802856	686781	961438	734516	989650	1013281	678846	841029	468061	666075	835963	625295	819808	757465	746645	828596	694115	789189	824124	659467	767308	789933	916810	792317	770819	860045	1	933517	740484	768887	[ C6 H18 N6 S, mfg=41.34, overall=41.34 ]	(207.13983, 45650.17)(189.13116, 13202.838)
MF907	C6 H7 N3 O2	45493444	48886568	40122480	49050960	36323340	46511644	44072036	46002200	41053868	40190012	46870208	39674012	46285048	43132272	50571608	46960408	47084632	47421420	37446660	45432508	43128940	45904856	43259700	37431160	37788192	47636672	39344596	49647252	47610880	42176032	45910856	41173260	49417556	45109344	40868248	42158456	42095612	44014948	43345204	48540644	44137416	39067828	51288088	41928928	47262708	[ C6 H7 N3 O2, mfg=68.17, overall=68.17 ]	(154.05891, 2214448.0)(155.0618, 116648.945)(136.04832, 2544294.0)(137.04814, 143664.67)(138.05577, 61212.297)(192.01505, 402351.03)(193.0176, 20751.908)(176.041, 745597.25)(177.04393, 41209.81)
MF908	C6 H8 N4 O3	1012580	1510595	1071127	1362578	986212	1315664	998131	1102389	1141886	954162	1105629	948017	1554197	898965	1141867	1477967	1419836	1233613	1255751	976589	881135	1493442	1361167	1083401	898249	1012347	1031235	1158638	1141619	918655	987058	919947	1309826	1169562	1049252	883121	1068432	998592	1131082	1198123	847972	837018	1523139	936579	1004968	[ C6 H8 N4 O3, mfg=60.61, overall=60.61 ]	(185.0661, 172012.84)(186.0679, 35389.984)
MF909	C6 H8 O S	941357	933372	846985	1020672	788125	924609	836881	955240	928187	769937	933439	763369	920176	876941	917789	1039228	1000800	974623	686295	957585	877973	921044	979315	697550	768638	866202	441745	890672	910996	919741	965270	877227	963824	941773	761998	924471	857377	896225	926084	971040	861651	1	890089	804145	889829	[ C6 H8 O S, mfg=50.15, overall=50.15 ]	(129.03844, 140312.48)(130.03908, 23515.537)
MF910	C7 H N O3	1472479	1589211	1384670	1576112	1212821	1580072	1361794	1463025	1562928	1287723	1485139	1320814	1	1472891	1556491	1633739	1585411	1514405	1279346	1479347	1456399	1663544	1626729	1272726	1309611	1570221	1194018	1582031	1490011	1488274	1450480	1449642	1502840	1419208	1212388	1419954	1337471	1410264	1414524	1560038	1442259	1218175	1	1392062	1570610	[ C7 H N O3, mfg=40.63, overall=40.63 ]	(148.00394, 19184.428)(185.96, 99081.664)(169.98604, 147772.73)
MF911	C7 H11 N5 O3 S2	1	152605	1	1	1	263228	179248	321839	264310	200448	379090	333151	449170	447238	391189	1	1	1	1	1	165074	179057	216572	1	1	343951	1	270089	302268	282249	1	1	1	1	1	240455	254281	226975	240654	279942	323757	1	409461	307012	356235	[ C7 H11 N5 O3 S2, mfg=47.26, overall=47.26 ]	(278.03732, 14563.455)(300.01923, 16684.795)
MF912	C7 H13 Cl2 N3 O2 S	218436	236396	205156	296943	117156	381416	317943	383276	360452	266126	325496	237994	394723	310976	310710	240437	237195	229949	102181	228142	313118	293982	357896	188681	215213	360979	127223	368103	399678	384001	248246	212850	243702	228850	140970	335424	342348	275740	286238	360275	329177	1	369415	245399	350884	[ C7 H13 Cl2 N3 O2 S, mfg=47.42, overall=47.42 ]	(274.0176, 26951.904)(311.97287, 12943.159)(295.9993, 16714.076)
MF913	C7 H13 N11 O2	2657087	3567563	2646338	3081960	2245081	4133351	5258184	4738927	3711432	5185001	2187337	2364974	2615884	2519622	2346342	1	1	1	1	1	1	1	1	1	1	1	1	1	1	1	1	1	1	1	1	1	1	1	1	1	1	1	1	1	1	[ C7 H13 N11 O2, mfg=76.15, overall=76.15 ]	(284.1315, 417226.8)(285.13763, 56521.637)
MF914	C7 H13 N9 O	349772	416197	314666	416005	272147	468749	333935	391725	443474	352467	491445	394095	554238	476064	486101	456309	449601	365134	281673	351299	392862	459487	337889	295261	351895	421131	322821	451861	444207	451529	361199	336727	339347	335817	265375	405005	389192	370444	421596	438110	444088	351772	495070	413475	441177	[ C7 H13 N9 O, mfg=45.54, overall=45.54 ]	(240.13245, 25664.742)(278.08868, 25953.756)(262.11426, 41120.457)
MF915	C7 H14 N2 O3	1	1252265	664468	915813	355456	1404036	694240	1462566	1525211	1117550	826242	747445	1175355	1053364	1007725	918813	911539	802829	466196	760945	1914734	1472820	1378496	983932	648572	693478	1	745245	1452723	1291699	707358	629592	1025623	645484	1	1184492	1226466	1176013	1196344	1143618	1017202	827296	984449	940939	931484	[ C7 H14 N2 O3, mfg=37.81, overall=37.81 ]	(175.10915, 32614.74)(157.09709, 13240.057)(197.08987, 14303.259)
MF916	C7 H16 O6	260952	287753	249011	287696	230186	428950	374223	421305	439274	385312	362513	321410	413115	348081	355159	314882	288981	276255	248638	258627	369161	418327	433190	326686	330210	333351	266960	371009	377670	342938	253838	232485	285954	266047	216004	403240	416195	376705	415758	416104	325184	273326	411658	313502	349949	[ C7 H16 O6, mfg=44.36, overall=44.36 ]	(235.0571, 24416.969)(219.08305, 38550.914)
MF917	C7 H19 Cl3 N8 O S	701872	785584	691961	797717	569220	791151	650378	759102	819292	630131	785974	661500	883667	705692	804288	740842	744663	742596	585502	650846	724674	818982	789745	599751	652450	728574	518937	788954	827945	767383	667459	654563	742032	686908	546660	562646	728631	712356	721487	754620	775486	491748	664698	611406	726397	[ C7 H19 Cl3 N8 O S, mfg=47.62, overall=47.62 ]	(369.05447, 30789.545)(407.01007, 37137.566)(391.03607, 49965.88)
MF918	C7 H4 O2	2796748	3890298	3416366	2758075	2512499	3002718	3586367	2493411	2981921	3357436	3550985	2876414	2848080	2687366	3958773	3747530	3815311	3491137	2853379	3992854	2681251	3054464	3137209	1	2784142	2527491	2780829	3616294	3494124	2649792	2457167	2651033	3956306	3856075	1	4195151	3302621	2464862	2472897	2988967	4205739	2402987	3148771	3089315	2649083	[ C7 H4 O2, mfg=79.50, overall=79.50 ]	(121.02958, 347492.25)(122.033035, 26318.686)
MF919	C8 H10 Cl2 N2	731778	944990	727170	799025	712731	788804	709333	871562	494788	749190	753773	717150	871019	796134	508552	814023	826195	847931	723105	759772	677871	801522	836914	703316	650760	779564	534135	792395	821400	743758	772041	635013	807138	824881	725439	487737	779660	693648	762419	803764	684554	1	821832	693291	732867	[ C8 H10 Cl2 N2, mfg=47.16, overall=47.16 ]	(205.02907, 47934.598)(227.01161, 14832.162)
MF920	C8 H11 N O	1	1	1	1	1	3166536	4169413	3027395	3008449	2194181	5369805	4678589	2260723	2605139	5338477	1	1	1	1	1	1381671	1419072	3496265	1515517	1375446	5143862	3171350	5571843	5802073	5564235	1	1	1	1	1	1570082	1599325	1599170	3437700	1994250	5113722	2059103	3007079	5272922	5506041	[ C8 H11 N O, mfg=77.30, overall=77.30 ]	(138.09271, 232948.11)(139.09593, 23276.906)
MF921	C8 H11 N O3	580009	1032564	417424	989700	550097	702932	1	710582	793926	1	558659	1	1027862	648778	818368	921215	949711	720416	1	462707	438264	604968	366105	1	1	707520	1	786460	440342	596945	729806	1	703900	493030	1	520578	691626	1	1	576745	862846	657142	817671	607328	796854	[ C8 H11 N O3, mfg=40.70, overall=40.70 ]	(170.08234, 38735.23)(152.07156, 12743.576)
MF922	C8 H16 N2 O3	1	1	1	1	1	257880	1	1	1	1	318243	349686	500849	387611	410576	1	1	1	1	1	1	374029	397416	1	1	484171	1	557316	579837	516655	1	1	1	1	1	1	1	1	1	1	1	1	471202	306614	384280	[ C8 H16 N2 O3, mfg=36.58, overall=36.58 ]	(189.12494, 35226.79)(211.10701, 12650.756)
MF923	C8 H20 N12	339362	383616	347156	341210	251879	340692	292232	324306	355466	284746	334698	299964	377930	364557	368855	366939	364322	256763	211948	332042	260146	353163	427007	217588	310983	406925	1	383047	376097	370304	366675	300481	384653	385474	255896	304008	315545	304742	341927	397349	263180	188763	356057	289003	319275	[ C8 H20 N12, mfg=46.46, overall=46.46 ]	(569.39044, 13686.238)(285.20123, 15913.155)
MF924	C8 H5 N O6	1869355	2658448	8186296	13390391	8702590	2544955	2634903	1	2780539	1864218	2507248	2262331	1710149	2983053	3280423	2029700	3045074	2228038	2908152	5523620	18708452	2237487	19005702	2780403	1909549	2468114	1318263	1922990	2354483	2281101	10393515	43724376	34410660	15041758	15149648	2472873	2564121	9954523	57882624	6084077	2669558	1223658	2598809	2042503	2617851	[ C8 H5 N O6, mfg=78.91, overall=78.91 ]	(212.0202, 860059.75)(213.02313, 98026.87)(194.00948, 48829.156)(195.0125, 25894.242)
MF925	C8 H6	2115412	2278131	1745265	2324890	1559019	3019957	2433742	3020218	2418424	2377253	2288817	2608500	3802220	3207459	3337424	2109971	2307269	2181562	1375198	2124144	3014390	3244650	2811798	2024124	2054830	2890898	1588113	3055038	2798026	2985041	2017899	1774865	2192024	1939335	1514739	3270473	2934796	2782668	2883085	2647607	3127217	1784453	3315238	2574488	3340763	[ C8 H6, mfg=85.41, overall=85.41 ]	(103.05361, 292122.66)(104.05708, 26332.666)
MF926	C8 H8 O	938893	1	1	1	1	100387488	70016656	65724728	101718480	70454280	133453320	76568448	167055104	108308576	115336808	1	1	1	1	1	19221718	48638032	63922900	46363436	54390252	125927408	76472032	106817784	124987416	98911624	1	1	1	1	1	52065592	49120624	47446308	54444776	64956068	131789856	52208632	155060640	128513240	144592080	[ C8 H8 O, mfg=78.51, overall=78.51 ]	(121.06601, 4709678.0)(122.069725, 409884.22)(103.05542, 290850.28)(104.06056, 25560.504)
MF927	C9 H10	859987	1187131	1254271	722497	1021106	991967	893036	1100175	1938575	1233171	1	869987	1003573	855536	967756	1761398	1001932	864738	1	1738254	3036152	1245696	1714924	1297159	1418865	1007226	1	895414	975477	1191378	1420494	2501326	1562124	828697	1110127	946211	760173	3215198	2305740	1316056	1141112	1	1	783157	796703	[ C9 H10, mfg=77.63, overall=77.63 ]	(119.08681, 165702.44)(120.08983, 18625.59)
MF928	C9 H11 Cl O8	366621	373543	267150	359330	177312	1	1	374568	1	1	1	1	1	1	1	363135	364322	1	1	281555	1	1	412282	1	1	1	1	1	1	1	308972	350737	269872	296469	1	1	377257	1	358317	1	1	1	1	1	1	[ C9 H11 Cl O8, mfg=47.61, overall=47.61 ]	(283.01923, 38212.195)(320.97476, 21881.492)(305.00342, 27136.502)
MF929	C9 H14 N4 O9	618690	687680	587254	1	580256	1	612801	1	596294	599736	628367	1	713735	1	675715	611387	618107	603562	579859	677168	556723	644312	637199	633684	1	601230	525391	635800	639946	611019	652639	527404	1	703739	647559	584955	642010	552244	633644	1	533078	543142	657090	543658	597597	[ C9 H14 N4 O9, mfg=84.13, overall=84.13 ]	(323.0835, 133387.75)(324.08505, 16370.365)(361.04285, 27537.77)
MF930	C9 H14 O2 S	394529	481415	464911	529605	423658	437374	432063	455203	399186	398559	480684	410529	513100	1	399099	499501	496647	541962	555890	391088	335332	467369	472840	477366	379710	1	497582	412955	511327	352235	399396	336296	454254	513098	467492	1	479293	401360	491710	443534	1	415483	509386	383922	392207	[ C9 H14 O2 S, mfg=52.52, overall=52.52 ]	(187.08055, 72322.25)(188.08336, 14745.071)
MF931	C9 H18 Cl N5	1	1	1	1	1	1	134586	1	224113	1	3520685	2017315	3967304	3621907	3710131	1	222112	1	151329	1	1	1	268434	160573	154118	7781789	4089046	6940870	7429402	7669167	1	1	1	1	1	1	73373	1	1	1	3458318	2183703	3682868	3175740	3612850	[ C9 H18 Cl N5, mfg=46.99, overall=46.99 ]	(232.13115, 233056.84)(233.4924, 27739.91)(234.16156, 7772.502)(254.1139, 14766.327)
MF932	C9 H19 N O	2281884	2344881	2381156	2567204	1913230	2512648	2070983	2499178	2400396	1955668	2394837	2132895	2717626	2797157	2454980	2636931	2541861	2123871	1963326	2189184	2383317	2215368	2665871	1835583	2112733	2713267	1959447	2809727	2426570	2622086	2526750	2514453	2522891	2322500	1856716	2305103	2173189	2387468	2307027	2641089	2627075	1343902	2724024	2523701	2630399	[ C9 H19 N O, mfg=79.09, overall=79.09 ]	(158.15274, 257111.4)(159.15666, 22023.928)
MF933	C9 H23 Cl N4 O S	402493	502721	493436	466006	650049	484549	600678	560708	427101	644893	505769	537514	528397	461078	472562	446865	517511	591496	663319	500572	487788	493009	550456	654833	450879	377563	778693	496388	510087	460923	520801	1	496828	621462	676478	537465	697872	480574	628002	456231	429967	896738	491367	448624	453486	[ C9 H23 Cl N4 O S, mfg=47.58, overall=47.58 ]	(271.13766, 59552.914)(293.11743, 30232.568)
MF934	C9 H6 O3	4401938	5477905	6208528	5237364	5024887	6363086	5392342	4160119	5203653	4977962	4834202	5370682	6545831	6627069	6184221	4620140	4928885	3737345	4915315	5390077	4474404	5110739	5557778	3057507	5209988	4655733	3743312	5703432	3889900	5137122	4922938	4936080	4508607	5667873	4321777	3643274	4543022	4164333	5665238	6566397	4969674	3446064	7706781	3978112	5260023	[ C9 H6 O3, mfg=77.47, overall=77.47 ]	(163.0404, 556376.7)(164.0437, 57113.227)
MF362	C6 H10 O2	28329076	27035420	26520364	29908384	16429910	35210120	26066334	23372664	27935724	15571335	37139236	21435094	38623920	21932204	18481652	33788556	32716740	22184576	15795754	16817864	31105496	32740912	24577742	14198352	15504087	26933156	15504449	21692744	17203370	20116176	24346876	25926726	25763368	27613888	34728008	27990548	16804050	23452204	25374596	40173528	16818082	11377909	24011988	24181830	32958976	[ C6 H10 O2, tgt=99.84, overall=99.84 ]	(114.06648, 45735.008)(118.08612, 76119.36)(119.088554, 4822.236)(100.07527, 21710.623)(135.01741, 1852.8358)(114.09134, 1163987.1)(115.31761, 58563.84)(116.098175, 3788.5737)(121.05083, 70796.54)(122.077385, 2506.1396)(123.05529, 8669.702)
MF935	FDB000041	2119470	2386345	2429905	2487404	2435020	2201167	2583332	2485730	2369166	2591353	777508	833718	612497	908247	762946	1	1	1	1	1	1	1	1	1	1	1	1	1	1	1	1167559	946845	894964	1278471	890635	848593	1037486	872893	1757209	561892	1	1	1	1	1	FDB000041 [ C31 H29 O14, db=63.58, overall=63.58, CAS ID=147-85-3 ]	(648.14795, 102957.9)(649.1509, 42818.03)(650.15015, 30718.152)
MF936	FDB000400	1	1	378073	1	1	1	1	1	1	1	459519	494229	399019	486219	539876	408434	1	1	1	1	1	1	1	1	1	1	1	353144	541138	411335	1	422189	1	595111	707843	1	1	1	1	1	418129	751762	470430	405851	1	FDB000400 [ C29 H36 N4 O4, db=70.82, overall=70.82, CAS ID=19471-43-3 ]	(522.3091, 60354.516)(523.31287, 16487.027)
MF937	FDB000472	1329375	1502063	1148339	1455573	727038	1337377	1277395	1349360	1327207	1107895	1166493	1212900	1273811	1446420	1261326	1415951	1310035	1128736	1057371	1277487	1214868	1263924	1393768	973462	1230822	1327554	950071	1400108	1275714	1169193	1376297	1176407	1442519	1456652	1072412	1184493	1242323	1184188	1168685	1481046	1231086	1060803	1416076	1156437	1221445	FDB000472 [ C18 H29 N O4, db=84.04, overall=84.04, CAS ID=28838-58-6 ]	(341.24863, 16136.914)(323.23312, 90919.164)(324.2357, 20514.363)
MF938	FDB000482	1	1	1	1	1	1	1	1	1	374824	1	553865	937992	672031	1	1	1	1	310687	1	1	1	1	298610	1	822407	496204	902047	983382	1024022	1	1	1	1	335021	1	442390	1	1	1	552340	1	660520	541031	561841	FDB000482 [ C11 H20 N2 O5, db=69.88, overall=69.88, CAS ID=23632-83-9 ]	(261.14536, 24732.385)(243.1348, 61440.79)(244.13821, 13074.658)(283.1275, 13680.661)
MF939	FDB000483	1	1	1	539462	1	1739771	1460027	1577838	1665207	1468485	1437127	1443557	1849880	1615621	1720560	497302	1	1	1	1	1432555	1789783	1697039	1215067	1179280	1359168	1013310	1530066	1702760	1654016	1	1	1	1	1	1576481	1693904	1432376	1544629	1643608	1384675	1131264	1645753	1339144	1518013	FDB000483 [ C10 H18 N2 O5, db=85.52, overall=85.52, CAS ID=2746-34-1 ]	(247.1293, 144273.39)(248.13274, 18062.959)(229.12236, 14385.35)(269.11145, 25692.518)
MF940	FDB000516	1	1	1	1	1	1	1	1	1	1	1	1	1	1	1	1	367914	321114	1	1	554155	541986	770116	390013	418418	1341150	953003	1529231	1496118	1405112	1	1	1	1	1	1	1	1	1	1	1	1	1	343075	1	FDB000516 [ C24 H40 N5 O8, db=74.17, overall=74.17, CAS ID=11003-57-9 ]	(562.3248, 14067.348)(544.32135, 69746.195)(545.3246, 24178.584)
MF941	FDB000571	35201168	36636164	32153926	38481732	23277070	43341356	29171658	36562096	43576016	27702506	41308332	32343176	45054448	42225516	44889656	37488536	36644180	33979564	21944206	31992854	39003760	43456632	37743676	27848366	35905512	1	26629016	43401360	36995456	37029460	33349618	39034380	35781148	31674490	21215084	35814196	26968156	40137204	31698068	41261632	41233772	27555472	1	33486674	43562112	FDB000571 [ C7 H15 N O3, db=99.42, overall=99.42, CAS ID=461-06-3 ]	(323.21777, 75991.625)(345.1987, 6751.67)(162.11275, 9627306.0)(163.11613, 780258.8)(164.11766, 87623.92)(200.0684, 69737.9)(184.09467, 273247.7)(185.09827, 19374.188)
MF942	FDB000617	273225	277951	1	301572	1	341890	301279	346858	360458	301457	197856	1	224404	1	218218	653340	604828	627267	511449	633422	586474	705581	637047	504201	497721	553602	449034	679583	637596	611734	258797	1	366502	292395	261878	453625	441692	393377	418923	478997	447169	223580	432645	387614	358284	FDB000617 [ C38 H50 O6, db=65.58, overall=65.58, CAS ID=71117-97-0 ]	(584.352, 48328.234)(585.3529, 18312.502)
MF943	FDB000702	1	1	1	1	1	1	1	1	1	1	1	1	1	1	1	560616	570484	582786	513737	530909	439775	449412	557825	1	380120	1	1	1	1	1	1	1	1	1	1	1	1	1	1	275741	1	1	1	1	1	FDB000702 [ C17 H24 O, db=87.04, overall=87.04, CAS ID=21852-80-2 ]	(249.16138, 55426.05)(250.16475, 9765.639)
MF944	FDB000709	13347693	15006524	12989459	15505275	1	17369424	13817496	19145894	13638594	17434234	16042655	18482280	24615934	17171098	21066836	13779982	10092586	15397331	8338278	13679481	17919060	20166948	21391036	14876002	14900239	13063717	15275785	20795682	18235866	13693628	12601276	1	14095733	14079859	1	19551710	20951378	18011314	20458616	16734371	19244110	16710685	22003244	18285260	15889152	FDB000709 [ C9 H13 N O3, db=98.72, overall=98.72, CAS ID=94-07-5 ]	(166.08575, 1874088.0)(167.08905, 186994.86)(168.09267, 16369.718)(188.06778, 65111.133)(189.07236, 12400.755)
MF945	FDB000710	10406936	10828396	9595758	10611026	7971344	14069148	12215921	12974547	14707378	11260883	20306236	17539036	21400452	20405426	20702464	10595097	10456269	10105993	7416804	9664209	12454457	13374014	13309804	9576447	11833913	21972664	15326410	20878690	19594394	20371912	9909320	10533479	10584297	9677124	7702371	12161609	10404942	12532869	11823277	13233212	20490704	15521149	22519778	20009072	21614424	FDB000710 [ C5 H14 N O, db=99.77, overall=99.77, CAS ID=62-49-7 ]	(104.10711, 3229078.0)(105.11043, 197026.72)(106.112366, 17429.215)
MF946	FDB000713	1	1	1	1	1	1	1	1	1	1	1	1	685492	565903	612042	1	1	1	1	1	762537	835157	829989	1	1	1279322	949107	1528759	1531906	1512637	1	1	1	1	1	1	1	1	560066	1	608199	1	654925	1	1	FDB000713 [ C14 H22 N O4, db=84.81, overall=84.81, CAS ID=15797-38-3 ]	(269.16266, 93435.73)(270.16568, 16322.425)
MF947	FDB000795	1	1	1	1	1	1	1	1	1	1	1	1	1	1	1	382451	472188	530757	403023	453984	1	1	1	1	1	1	1	1	1	1	1	1	1	1	1	1	1	1	1	1	1	1	1	1	1	FDB000795 [ C37 H50 O8, db=73.01, overall=73.01 ]	(622.3738, 43002.52)(623.37695, 16394.537)
MF948	FDB000978	326710	520081	608564	1	479092	395781	320644	451551	913173	587954	1	316759	355309	301548	346912	787772	441885	334080	327004	728905	1302505	451784	752458	689193	606187	331845	351337	334440	352407	450924	453108	1134774	703787	351168	458488	324070	336958	1545487	1065720	454885	355749	280941	1	1	1	FDB000978 [ C24 H40 O12, db=64.94, overall=64.94, CAS ID=177261-70-0 ]	(520.27264, 65708.02)(521.2755, 19455.94)
MF949	FDB000986	1	1	1	1	1	1	1	1	1	1	1	1	1	1	1	2008859	1838835	2133245	1925690	1899470	637143	972706	1179710	1	1067846	403290	1	440606	432530	1	1	1	1	1	1	1	1	1	1	1	1012323	1	454684	1257552	1	FDB000986 [ C37 H52 O7, db=78.34, overall=78.34, CAS ID=182682-95-7 ]	(608.39417, 71289.71)(609.3981, 25255.35)(610.40375, 14045.734)
MF950	FDB000987	1	1	1	1	1	1	1	1	1	1	1	1	1	1	1	755278	778708	1093080	753759	625201	1	1	1	1	1	1	1	1	1	1	1	1	1	1	1	1	1	1	1	1	1	1	1	1	1	FDB000987 [ C39 H54 O7, db=71.92, overall=71.92, CAS ID=182682-96-8 ]	(634.41003, 53005.74)(635.41376, 21102.473)
MF951	FDB000997	1	1	1	1	1	1155571	890949	997782	1303813	1189474	927578	1330054	1650615	1449924	1564044	1	1	1	1	1	948557	1092430	1115092	992367	905922	1295688	1	1513519	983145	954055	1	1	1	1	1	1077485	1122730	963934	1039254	1341502	1297092	1	1448565	1256221	1392661	FDB000997 [ C35 H26 O8, db=57.11, overall=57.11, CAS ID=180413-42-7 ]	(574.1616, 96088.664)(575.15845, 32505.893)
MF952	FDB001005	1	1	1	1	1	1	1	1	1	1	1	1	1	1	1	1	764434	1	1	1	844021	982472	866692	1165436	1063246	1698583	1969749	2152695	2606854	1889969	1	1	1	1	1	1	1	1	1	1	552750	1	1	634359	1	FDB001005 [ C20 H36 O3, db=84.95, overall=84.95, CAS ID=182145-55-7 ]	(307.26318, 90724.445)(308.26672, 21227.852)
MF953	FDB001086	550872	726425	513099	670386	459345	1449854	1427026	1380063	1007440	1334447	1472437	1577936	1669999	1584013	1458663	1	1	1	1	1	1	1	1	1	1	1	1	1	1	1	1	1	1	1	1	1	1	1	1	1	1	1	1	1	1	FDB001086 [ C19 H22 F N3 O3, db=81.43, overall=81.43, CAS ID=93106-60-6 ]	(341.15338, 141945.53)(342.15842, 28750.58)
MF954	FDB001102	629924	712723	514766	703862	492084	970510	762082	948097	936331	738219	847464	788281	1169526	955689	1067365	696251	716140	635841	429994	648939	939105	1055776	1058125	643183	661468	909393	403500	970824	815070	937006	608856	531682	709263	572850	467454	971192	883874	848430	858172	989569	942043	429974	1015845	788577	995727	FDB001102 [ C7 H9 N3 O2, db=45.43, overall=45.43, CAS ID=59981-63-4 ]	(149.059, 54718.2)(131.04846, 47345.54)
MF955	FDB001120	1	492479	1	506915	456624	518756	450753	472668	474618	451582	424470	1	482475	410089	442187	477647	1	495937	494077	456616	433516	489134	1	465113	1	417418	439208	446659	507530	1	453650	1	498449	487412	456627	1	1	1	483578	458034	399984	1	464350	1	422894	FDB001120 [ C18 H34 O6, db=76.70, overall=76.70, CAS ID=1338-39-2 ]	(346.2337, 62551.0)(347.23608, 13327.992)
MF956	FDB001122	1	1	1	1	1	1	1	1	1	1	1	1	1	1	1	1	1	1	1	1	1	1	1	1	1	686634	814278	727905	889096	764372	1	1	1	1	1	1	1	1	1	1	1	1	1	432035	1	FDB001122 [ C22 H42 O6, db=61.14, overall=61.14, CAS ID=26266-57-9 ]	(402.32224, 49496.83)(403.3232, 19219.143)
MF957	FDB001169	1	1	1	1	1	5355621	7296873	7254110	7068935	6565601	1	1	5755701	7214891	5992734	1	1	1	1	1	4007328	4291454	4107910	2989946	3175285	4272152	1	5294381	7158273	7320258	1	1	1	1	1	6220381	6019128	3939127	6933356	3275821	4910921	10221530	1	6626356	4982319	FDB001169 [ C12 H17 N O7, db=97.69, overall=97.69, CAS ID=34323-07-4 ]	(269.08997, 561973.8)(270.0928, 69498.06)(271.08835, 8427.145)
MF958	FDB001343	1	1	1	1	1	1	1	1	1	1	1	1	1	1	1	1	1	1	1	1	1	1	1	1	1	371165	856948	755097	652143	615111	1	1	1	1	1	1	1	1	1	1	1	1	1	1	1	FDB001343 [ C26 H38 O4, db=73.45, overall=73.45, CAS ID=468-28-0 ]	(414.30234, 53847.707)(415.30453, 14890.778)
MF959	FDB001374	1	1	1	1	1	1	1	1	1	1	1	1	1	1	1	1	1	1	1	1	1	1	1	1	1257020	3391847	2899827	3756741	3783881	3343530	1	1	1	1	1	1	1	1	1	1	1	1	1	1	1	FDB001374 [ C25 H36 O4, db=73.01, overall=73.01, CAS ID=468-27-9 ]	(418.2964, 14862.042)(400.2866, 163781.2)(401.28796, 41002.574)
MF960	FDB001421	1172764	1584894	1064646	1611010	3779725	3910005	1856329	3963815	4208117	3683947	1895132	1519317	1624896	1818429	1580589	4220582	3314534	972739	1849838	1646810	1403163	4420706	1579511	3111154	1494595	2106898	1142469	1496306	2336968	1874033	3852321	4515316	1395313	3869801	1352578	1366133	1390986	1445523	4530678	907506	4064295	486135	1736541	1125052	3308851	FDB001421 [ C29 H50 O4, db=33.06, overall=33.06 ]	(480.40472, 66853.9)(481.42905, 21828.53)(482.39673, 10739.022)
MF961	FDB001422	1	1	1	1	1	1	1	1	1	1	1	1	1	1	1	1070603	837406	832761	720351	782017	590482	586391	1427368	744193	756585	1	1	1	327988	1	1	1	1	1	1	327616	303851	1	399866	427887	541168	1	401392	1214357	1	FDB001422 [ C35 H58 O10, db=65.92, overall=65.92 ]	(638.4007, 71900.85)(639.40466, 20163.455)(620.3931, 34146.82)(621.3973, 12704.64)
MF962	FDB001423	1	1	1	1	1	1	1	1	1	1	1	1	1	1	1	1414643	1742075	2173221	1834978	2250679	1	1	692850	1	1	1	1	1	1	1	1	1	1	1	1	1	1	1	1	1	1	1	1	864210	1	FDB001423 [ C35 H58 O10, db=70.78, overall=70.78 ]	(638.403, 17852.17)(620.3927, 90952.4)(621.3968, 35674.91)
MF963	FDB001429	628642	747290	661130	721811	703026	685300	695292	709370	715135	624544	748884	731780	740053	768373	677639	828619	719153	624630	668932	689109	695377	635306	715474	536319	769189	708228	880122	702882	666174	660990	637311	707737	693248	707695	541199	667934	660789	599231	640950	674492	667138	627160	790176	664913	674508	FDB001429 [ C16 H26 O3, db=46.57, overall=46.57, CAS ID=136768-22-4 ]	(267.19553, 31138.355)(249.18462, 35391.668)(250.18414, 12825.085)
MF964	FDB001464	2230055	2109894	2081815	2318801	1408536	2167876	1810951	1895706	2020403	1475829	2250632	1745025	2362091	2457407	2331687	2497822	2107402	1965731	1470114	2088887	1940902	1943005	2123852	1353677	1725399	1829322	1510642	1926231	2223781	1903362	2048955	2209056	2106766	2131391	1329765	2237459	1763825	2121646	2033997	2063597	2140127	1450698	2243124	2023720	2272755	FDB001464 [ C10 H16 O5, db=83.65, overall=83.65 ]	(217.10742, 100997.71)(218.11159, 13356.544)(239.08917, 18380.574)
MF965	FDB001611	1	1	1	1	1	1	1	1	1	1	1	1	1	1	1	1	1	1	1	1	1698560	1778944	2523161	1244534	1278751	11687879	7234733	12759792	10574037	11398761	1	1	1	1	1	1	1	1	1	1	1105376	1	1	2147989	1	FDB001611 [ C16 H32 O3, db=86.25, overall=86.25, CAS ID=623147-74-0 ]	(277.2144, 333610.75)(278.2183, 82022.69)(279.22546, 12538.19)(259.2032, 38086.367)
MF966	FDB001752	7597543	8029039	8066697	8495515	6599762	10220198	10201723	9802698	12280142	9523849	698216	585225	565131	809059	722410	1	1	1	1	1	1	1	1	1	1	1	1	1	1	1	7632004	6557007	6043524	6737549	4237435	6182152	6256251	5693833	4930924	3618696	1	1	1	1	1	FDB001752 [ C31 H34 O14, db=87.92, overall=87.92, CAS ID=115235-61-5 ]	(630.1924, 459062.2)(631.1953, 189433.69)(632.1975, 53139.977)(633.1999, 6555.3)
MF967	FDB001760	407215	1	367663	571457	208574	527340	1	387329	604539	391207	434218	295091	499403	470820	1	529524	514085	370980	303339	395583	353052	425864	424624	271356	327781	444385	506265	410491	471422	400189	410381	466904	386425	429973	276517	350499	313824	579962	366367	486019	504110	461340	364925	373773	501323	FDB001760 [ C22 H30 O2, db=39.13, overall=39.13, CAS ID=336105-80-7 ]	(349.21335, 11131.968)(331.20206, 11297.3545)(332.2121, 10039.23)
MF968	FDB001805	1	1	1	1	1	1	1	1	1	1	1	1	1	1	1	1	1	1	1	1	735417	757117	1620115	520331	557485	870698	518203	850046	764484	832592	1	1	1	1	1	1	1	1	1	1	1	1	1	1188798	1	FDB001805 [ C21 H32 O9, db=80.90, overall=80.90, CAS ID=1086489-93-1 ]	(428.2044, 105094.48)(429.2082, 20880.06)
MF969	FDB001826	1	1	1	1	1	1	1	1	1	1	1	1	1	1	1	762133	748480	687685	1	1	1164229	1413068	2050947	928625	1000488	3289102	2336045	3507087	2662971	2730703	1	1	1	1	1	1	1	1	1	1	1	1	1	1361620	1	FDB001826 [ C21 H32 O8, db=82.15, overall=82.15, CAS ID=111618-82-7 ]	(412.20947, 114022.016)(413.21295, 23515.512)
MF970	FDB001962	2052434	2865930	3441772	1672094	2715354	2216075	1946457	2676765	4817492	3284434	1354801	1923936	2078449	1820870	2046411	4273517	2428926	2053603	1948068	4061764	6892843	2537833	4164665	3794424	3339632	1912799	2143108	1897138	2114153	2657417	2670714	6040212	3797048	2088109	2696755	1957828	1958845	8263670	5723310	2719407	2066175	2241870	1505967	1619656	1592907	FDB001962 [ C26 H36 O8, db=96.23, overall=96.23, CAS ID=96817-10-6 ]	(476.2656, 300593.66)(477.26862, 85798.6)(478.27164, 18597.363)
MF971	FDB002017	1	1	1	1	1	367713	1	340458	328673	327887	436368	430572	464580	415209	429118	1	1	1	1	1	634572	680941	796070	544622	515527	2676984	2041791	2964658	2785927	2752894	1	1	1	1	1	367838	395835	1	355258	377154	441395	1	479094	452216	429962	FDB002017 [ C28 H44 N4 O4, db=77.39, overall=77.39, CAS ID=25350-22-5 ]	(482.32513, 91056.7)(483.32953, 25356.08)(484.3326, 14882.61)
MF972	FDB002078	378993	425466	415800	425779	322422	395498	377956	436311	366676	318731	440358	384524	431567	502529	362454	412421	393935	324283	362638	349404	364566	377077	460407	310282	354498	354451	341846	336411	429899	365293	391859	377522	412631	425179	364367	374467	411707	398958	404539	439066	385157	282200	436822	386545	331582	FDB002078 [ C12 H16 O5, db=45.63, overall=45.63, CAS ID=25173-72-2 ]	(223.097, 19070.39)(245.07912, 30278.55)
MF973	FDB002126	1	1	788608	1939796	868160	1	1	1	1	1	1	1	1	1	1	1	1	1	1	1	1530333	1	1617804	1	1	1	1	1	1	1	935807	3500927	2679218	2170514	1349113	1	1	987896	8250447	584464	1	1	1	1	1	FDB002126 [ C13 H24 N2 O, db=92.30, overall=92.30, CAS ID=454-14-8 ]	(225.1963, 247575.31)(226.19873, 39254.86)(227.202, 15166.78)
MF974	FDB002127	1	1	1	1	1	1	1	1	1	1	1	1	1	1	1	559659	607892	780023	749371	593959	436909	448235	580454	430154	511955	583519	491412	641165	741941	534192	1	1	1	1	1	1	1	1	1	1	284281	1	1	746561	1	FDB002127 [ C32 H49 N O5, db=74.50, overall=74.50, CAS ID=15007-67-7 ]	(550.3513, 50922.07)(551.3552, 17800.219)
MF975	FDB002180	1	1	1	1	1	1	1	1	1	1	1	1	1	1	1	327097	668630	966260	725767	837600	1	1	1	1	1	1	1	1	1	1	1	1	1	1	1	1	1	1	1	1	1	1	1	1	1	FDB002180 [ C34 H56 O9, db=71.03, overall=71.03, CAS ID=184777-22-8 ]	(608.3928, 61578.74)(609.3968, 23761.008)
MF976	FDB002199	65220	118390	70395	93415	40659	100038	1	1	84153	58358	93194	83467	176618	127400	1	83647	97152	87207	1	56991	62444	83412	121209	1	52328	102451	102711	141430	147713	125138	59167	48372	73882	70338	1	1	79546	62779	99173	85238	95891	1	123889	75961	111770	FDB002199 [ C11 H17 N3 O, db=47.59, overall=47.59, CAS ID=35471-10-4 ]	(189.12613, 12088.254)(171.11234, 2928.8555)
MF977	FDB002205	1	1	660607	2136901	644229	731002	1	1	1	351007	1	1	1	1	327371	365876	1	1	1	391567	1320721	1	1320151	535238	1	487401	1	1	736819	1	915482	8335895	2151363	1378316	1201797	1	1	706487	7079448	407020	821690	577556	1	1	495322	FDB002205 [ C21 H28 N2 O2, db=83.74, overall=83.74 ]	(323.2123, 176434.19)(324.21573, 44196.543)
MF978	FDB002239	2540653	2618994	2257628	2845518	2126050	3179371	2617596	2807524	2937697	2516055	2919947	2654104	3471699	3154226	3104295	2592974	2706071	2769967	2006877	2522344	2676106	2957718	3180024	2261028	2161273	2896340	1952331	3172884	2957205	3044279	2443149	2229460	2629098	2586594	2194626	2793313	2805440	2518091	2805777	2990455	2835885	1805998	3098748	2686679	3333735	FDB002239 [ C10 H13 N5 O, db=87.25, overall=87.25, CAS ID=1637-39-4 ]	(220.11914, 250771.67)(221.12161, 34671.543)(242.10017, 58146.223)
MF979	FDB002241	1	1	11838250	1	1	30292554	30343306	35007216	35413748	29650326	9822533	8174004	10179733	7953464	10289489	12093149	1	1	7845348	1	19813690	22587198	21143702	17290212	18329738	6042815	6012421	6150840	11154557	20103802	1	1	10778255	1	1	1	1	1	45553268	1	8711125	8242243	10377469	8281194	14525133	FDB002241 [ C10 H13 N5, db=0.69, overall=0.69, CAS ID=2365-40-4 ]	(407.2386, 11815.98)(204.25737, 1564841.4)(205.23393, 156447.45)(206.12903, 20246.553)(226.10602, 22381.523)
MF980	FDB002250	2319413	2406673	2301957	2647201	2053039	3728669	3410989	3038934	3693241	3355564	4086659	3906990	4222942	4606501	3064329	1861070	1967693	2036104	1766493	1582689	2783909	3140518	3445009	2694529	2416095	3074654	2722780	3280966	3437491	3042908	2213206	2011243	2430547	2501827	2164898	3341670	3800893	3354249	3645195	3525532	3636278	3038178	4269797	3490697	3964148	FDB002250 [ C11 H12 N2 O2, db=85.88, overall=85.88, CAS ID=73-22-3 ]	(205.09735, 289234.8)(206.10109, 39929.25)(243.05136, 13289.13)(227.07945, 69249.625)(228.12413, 4536.4014)
MF981	FDB002268	1	1	1	1	1	1	1	1	1	1	1	1	1	1	1	1	1	1	1	1	1	1	1	1	1	1065171	663792	1262014	1240226	1196677	1	1	1	1	1	1	1	1	1	1	1	1	1	1	1	FDB002268 [ C18 H34 N4 O6, db=76.62, overall=76.62, CAS ID=17096-97-8 ]	(402.246, 76944.64)(403.24774, 17313.979)
MF982	FDB002287	1	260835	315846	329814	1	334513	379691	413843	356161	447896	610026	527078	462984	532858	460255	1	286613	315162	1	1	819278	831700	826421	808161	847225	2062288	1998169	2315368	2755177	2200895	305142	1	1	424272	298892	387139	460485	328235	407206	309851	448097	1	420789	493930	428846	FDB002287 [ C29 H50 O6, db=76.20, overall=76.20, CAS ID=80483-89-2 ]	(494.36075, 62556.312)(495.36523, 20473.701)
MF983	FDB002296	931307	1294772	1339292	1229273	1059581	1042314	1034197	1000232	1044699	1059810	1478980	1484268	1405827	1502716	1253301	1337565	1299484	1258990	1320401	1382401	1122123	1105668	1167241	1011895	1074915	1251716	1275137	1528210	1509047	1261065	1411468	1233343	1188414	1397195	1162701	1018784	1123434	1074186	1210604	912405	1463361	1592826	1593754	1318975	932099	FDB002296 [ C19 H24 O2, db=63.38, overall=63.38, CAS ID=78-37-5 ]	(267.17346, 132283.3)(268.17514, 14675.98)
MF984	FDB002329	3056406	3271052	7475190	2739990	5568955	2635268	9184227	4115274	3488092	7762558	8282685	6905362	2500015	4629883	3643376	2921271	3097657	4888022	6524110	3985939	3161027	2550397	4111394	6740476	7722159	2962950	7810217	3644153	8063006	3349771	2862473	3061307	2323695	6466106	5953290	3204201	7757662	4185542	8157618	3534650	3520806	8722218	3376956	7164949	3548161	FDB002329 [ C35 H50 N8 O10, db=95.85, overall=95.85 ]	(742.3659, 330159.8)(743.369, 125742.18)(744.3719, 30400.969)(745.3757, 3189.26)(724.35583, 37928.188)(725.36005, 15922.003)
MF985	FDB002361	1284724	552484	7616095	977824	521206	1296098	603220	1383830	1	1	915615	1	1	1	1	712295	1763624	1814193	1050254	668606	1643395	1	1708141	1885529	1	907571	1	1	1378745	529866	1293343	1	7374842	1	3226245	3620271	1	1	1	1767055	1	1185908	1	3491699	1	FDB002361 [ C42 H63 N O7, db=74.86, overall=74.86, CAS ID=170713-72-1 ]	(694.4646, 93322.07)(695.46844, 37887.824)(696.47156, 18596.285)(716.45416, 16593.17)
MF986	FDB002969	518606	381989	741991	523957	560699	453814	529168	477053	1	467247	1	1	1	1	1	1	1	571519	509565	123113	500087	527076	593528	471712	356607	846185	408809	405718	1	1	510985	1	297167	648143	1	1	1	1	1	1	1	1	1	991740	1	FDB002969 [ C18 H34 O3, db=0.08, overall=0.08, CAS ID=2388-83-2 ]	(281.24753, 28672.979)(282.27115, 24207.863)(263.2371, 19727.363)
MF987	FDB003037	1334640	1412571	2428580	1536222	2674646	1385845	3110680	1570627	1912001	3005260	1739642	1943524	951261	1355848	1256047	1886205	1805042	1855696	2915406	1430181	1394864	1474520	1585048	3801465	2823930	495848	1122388	765769	1864854	1020951	1571673	1125922	1348804	3235498	2749590	1234299	2759572	2609679	2957802	1505680	809491	927336	890075	1617878	796745	FDB003037 [ C17 H34 O3, db=95.62, overall=95.62, CAS ID=83797-45-9 ]	(269.24777, 214201.47)(270.251, 41604.05)(271.2532, 12418.16)
MF988	FDB003039	2234656	2288233	3079999	2865227	3219199	2291752	1998326	1300359	1701884	2023029	1332116	690086	1192487	769242	1177081	2423005	3592376	2241450	2941400	2099435	470171	510417	335627	641126	387055	210327	1	1	1	1	1849683	1588504	2735149	2869131	2041241	1127077	1591206	1008160	1269275	1287718	430935	113120	698045	345543	776912	FDB003039 [ C19 H36 O4, db=66.38, overall=66.38, CAS ID=51352-69-3 ]	(329.26785, 38789.656)(330.26907, 29381.443)(311.2569, 38037.242)(312.27188, 19195.314)(351.25055, 64072.957)(352.25378, 22027.592)
MF989	FDB003046	1	1	1	1	1	1	1	1	1	1	1	1	1	1	1	1	1	1	1	1	1	334995	871938	1	1	1266405	582118	1332252	1340673	1198061	1	1	1	1	1	1	1	1	1	1	1	1	1	885330	1	FDB003046 [ C17 H30 O2, db=81.71, overall=81.71, CAS ID=54977-89-8 ]	(249.22089, 97149.14)(250.22412, 22305.723)(231.35152, 57013.688)(232.21117, 24017.14)
MF990	FDB003049	2242206	2562417	2553282	2332783	2310031	2163690	2321911	2051942	2178239	2388797	2711513	2429164	1984964	2310021	2340701	2334886	1982610	2357664	2820882	2591618	2110481	2485285	2396715	2611279	2495722	2188473	3367644	2346099	2814358	2248588	2376987	2164964	2184476	2752637	2335764	2144282	2534926	2427414	2589876	2111867	2439105	2634930	2551898	2098296	2356451	FDB003049 [ C16 H30 O4, db=83.05, overall=83.05, CAS ID=505-54-4 ]	(287.2189, 95470.86)(288.22134, 43818.043)(309.20407, 131562.7)(310.207, 27145.008)
MF991	FDB003051	3202614	3770253	3454608	3628487	2891380	3560626	2645868	2658021	2711031	2146466	2420083	1842533	1879310	1694079	1864294	3477047	5289377	6249045	4193658	4326784	2517059	2075342	1254626	1297673	1104485	910632	652704	767415	691504	654022	6777551	4577473	4712870	4289856	3026292	3361642	4080386	3645879	3260161	2800731	2405178	1371756	1869467	1245258	2499355	FDB003051 [ C16 H34 O, db=95.24, overall=95.24, CAS ID=36653-82-4 ]	(242.28516, 374160.53)(243.2883, 69301.84)(244.2914, 13576.595)
MF992	FDB003052	498195	607933	1262096	547242	1	499477	1	1	1	1	1	1	1	1	1	2600283	2209429	1583878	1063003	1572835	6230405	7170993	3676493	2301990	2580620	7774574	6325191	6015798	5795666	5285988	2074111	1333993	1850102	1244227	2077710	1108693	1041770	1404580	1342104	1327130	1112986	1	563280	964979	465736	FDB003052 [ C16 H32 O, db=93.23, overall=93.23, CAS ID=18787-63-8 ]	(258.2796, 314116.7)(259.28278, 56761.703)(260.28455, 19273.863)
MF993	FDB003062	1	1	1	1	1	1	1	1	1	1	1	1	1	1	1	1	1	1	1	1	968635	1045968	1149303	923920	939971	1	1	1	1433648	1249482	1	1	1	1	1	1	1	1	1	1	1	1	1	1	1	FDB003062 [ C19 H34 O3, db=84.10, overall=84.10, CAS ID=14602-38-1 ]	(293.24753, 72452.42)(294.2507, 17008.143)
MF994	FDB003076	854321	6081325	1	4296066	1373215	2133926	7356079	3128238	1354907	1492430	2854954	1760053	5709316	2241017	1	3348323	961544	1	851605	1	2623268	2865613	1	1	8134576	1183995	1	1	1511180	932911	978696	1	240103	1	2531625	1865360	8799179	1052954	1509428	2275923	3174203	1	12106656	1896970	2257676	FDB003076 [ C19 H38 O4, db=0.00, overall=0.00, CAS ID=542-44-9 ]	(313.27383, 52276.23)(314.31027, 37926.598)(315.20908, 101605.875)(316.2189, 0.0)
MF995	FDB003133	741450	1096843	1949666	721441	1175878	719565	1300838	907203	286287	653948	1242495	843780	823577	652499	1	592891	639314	1	1183235	1207281	326913	643649	1	106819	796204	1	1	1	1073808	363319	1036277	315401	800197	1409229	780613	740769	1180021	1	1257520	119829	396205	1	816866	1496486	1	FDB003133 [ C41 H78 O6, db=49.74, overall=49.74, CAS ID=60175-30-6 ]	(667.5867, 30480.79)(668.58673, 18417.506)(669.5859, 12264.68)(689.5624, 28244.133)(690.5573, 17303.75)
MF996	FDB003191	521798	1	540040	672219	447136	664792	507655	560497	1	483935	593287	517342	698205	580427	628053	680139	643511	559279	433030	562000	555128	727190	1	1	1	673086	1	719013	640179	1	553624	560263	604171	543205	439131	523362	513685	603331	560636	1	571265	1	720559	1	606465	FDB003191 [ C2 H7 N O3 S, db=60.85, overall=60.85, CAS ID=107-35-7 ]	(126.02206, 53157.777)(127.02501, 7589.6094)(148.00404, 11974.173)
MF997	FDB003225	130567936	140105664	121733048	145522560	104255840	127171600	107165952	126439168	122515048	98888592	69881792	64035580	91551904	73869968	81304776	139227344	140521536	134697744	103221992	127680544	114965408	128330568	132281640	91973512	97323976	76418464	48164152	77696112	111800600	112146144	128518672	122386584	140938288	129087576	103229952	116761712	117272192	110771856	120518464	125882704	70034680	34322928	76104096	62960388	74175504	FDB003225 [ C10 H26 N4, db=98.27, overall=98.27, CAS ID=71-44-3 ]	(203.2235, 8933556.0)(204.22661, 1082935.5)(205.22949, 60476.523)(225.20508, 27135.79)
MF998	FDB003256	1644065	1602757	1744947	1461230	1934866	1269670	2314725	1740193	1590810	2039568	2124119	2101419	1393347	1649034	1684101	1494165	1392906	1636601	1371793	1668073	1851098	1442009	1473168	1684427	2242475	1801044	1640082	1729233	2000367	1779745	1897768	1591781	1561273	2041099	1563286	1752502	2035593	1597970	2063097	1474591	1938144	974595	1438883	1983736	1580493	FDB003256 [ C8 H18 O, db=0.00, overall=0.00, CAS ID=56-40-6 ]	(113.13273, 82113.92)(114.09334, 24553.785)
MF999	FDB003350	3899071	3914556	3772625	2595322	3821911	3100823	3770107	3609832	3525538	3646592	3773192	3536723	3100115	3713822	3462704	3999922	3034444	4577971	3227150	3634865	1	3264828	2972234	3503411	3896321	3331860	3219365	3465319	4087542	3556234	3795866	3884642	3235165	3865091	3351176	3926725	3424909	4281309	3954465	2921536	3572267	2529192	2539375	3376301	3635617	FDB003350 [ C8 H16 O, db=85.69, overall=85.69 ]	(111.11675, 357235.7)(112.11945, 37148.21)
MF1000	FDB003356	980940	707838	917303	928938	732824	1	1	1	1	1	1138858	1225274	1197602	1437474	1729079	1365225	833995	1	1	1050519	1	1	1	1	1	1080887	1	1153477	1240064	1336211	1210805	1322754	572907	1490467	1729975	1	1	1	1	1	1407517	1	1273641	1137611	867249	FDB003356 [ C12 H18 O8, db=85.02, overall=85.02, CAS ID=54835-71-1 ]	(273.09735, 151007.64)(274.1009, 21320.139)
MF1001	FDB003487	4414646	5240758	4295921	5502146	2883888	5059166	3410794	3851365	4538116	2895066	1963325	1666119	2418189	2014459	2319216	3015051	3193107	2825090	1875257	2860479	2580578	3474454	3972684	1579897	2097955	1959512	1108206	2316511	3218420	3618777	4034737	3996905	4227612	3372657	2434568	3743047	3669008	3568347	3468177	3995345	2093414	1226310	2293722	1680973	2134001	FDB003487 [ C6 H12 N2 O3, db=38.75, overall=38.75, CAS ID=1190-46-1 ]	(307.1381, 47655.8)(143.08214, 41809.676)(125.07164, 149510.92)(126.07458, 14083.907)(165.06366, 11586.426)
MF1002	FDB003592	1091311	891566	1102003	1132300	899019	935804	1055715	1202695	1007905	923127	1140972	985420	996932	1099219	993928	1038024	1033563	1259164	890667	1165882	1117201	881546	1062080	857034	956814	989655	667196	950463	1180868	1100903	1179749	991880	1029165	1184030	876254	1110153	1042423	1157127	1131435	1036973	1046231	495115	910611	1020325	1062146	FDB003592 [ C2 H6 O S2, db=59.70, overall=59.70, CAS ID=13882-12-7 ]	(110.00876, 164271.69)(111.01031, 24991.572)
MF1003	FDB003632	1807404	1881106	1620970	1906761	1398020	2365287	1987873	2269765	2346888	1899473	2205925	2069386	2615890	2404916	2782632	1858393	1922157	1901029	1436332	1718038	2156247	2435275	2436118	1785769	1837167	2288814	1603039	2443705	2427798	2416685	1660240	1640465	1802240	1747480	1400585	2176716	2103059	2036575	2213164	2302325	2179630	1762620	2484275	1926647	2491048	FDB003632 [ C10 H13 N5 O5, db=46.66, overall=46.66, CAS ID=118-00-3 ]	(284.10043, 53249.79)(322.05527, 30586.959)(306.0814, 111657.7)
MF1004	FDB003915	26473542	25913664	22342530	30840338	12532406	38005816	24072288	31374274	43089572	23623604	22899716	21411898	26364790	24732590	26522976	23702480	27838860	18781100	12365350	17105336	25143664	1	25837910	18551070	20769478	22802314	14174555	20171690	22779706	23812496	24791896	16866966	19033998	17305790	1	29143448	24090098	26218484	25331988	36116596	1	14498972	24316082	18570712	24986662	FDB003915 [ C11 H21 N O7, db=98.75, overall=98.75 ]	(262.1291, 1140984.2)(263.13217, 147090.19)(264.13403, 23269.896)
MF1005	FDB003949	246603968	257863936	221337536	259007184	193831200	308259488	264339008	282087520	300687744	247517568	285018368	253881552	327135136	291377504	315159104	259222224	258878448	242966496	182988320	235460192	272101024	300112480	305967648	223445520	240443168	289105088	206260784	306602144	280185056	283047072	232556288	231214000	259480576	232028384	192383936	284873152	260250128	268021744	286349728	303185600	281922016	209277824	319841568	256986080	301900864	FDB003949 [ C5 H4 N4 O, db=96.57, overall=96.57, CAS ID=68-94-0 ]	(137.0464, 9650435.0)(138.04924, 605785.94)(139.05118, 37517.363)(159.02837, 168828.88)(160.03148, 13083.712)
MF1006	FDB003951	1650230	2314661	1967188	2029159	1603684	3487864	2815527	2366160	2783907	2769846	3163238	2868500	3624074	2702606	3274214	1888478	2013965	1801836	1735496	2017729	2956910	3307823	3134176	2519634	2256461	2655152	1895320	3152489	2208802	2873582	2035845	1971429	1872488	1971493	1645804	3101842	2906968	2536410	3059308	2424845	3057817	1917417	3571779	2655038	3277952	FDB003951 [ C6 H14 N4 O2, db=81.55, overall=81.55 ]	(175.1192, 390019.7)(176.12213, 16003.585)(213.07538, 21303.186)(197.10115, 31434.697)
MF1007	FDB004026	4684588	5262121	3823465	4856697	3287326	2439102	3677975	4299164	4826945	3369258	4281661	3525057	2351581	4207191	5209211	4719795	4407155	3896764	2919552	3976294	4218681	4510090	3854198	3181904	3378660	4080002	1	3986110	3817200	3647646	4131571	4295623	4790004	3439492	3145533	5714783	3466788	4265436	3724319	4750667	4341632	7637218	6410480	3329163	4637988	FDB004026 [ C22 H42 O2, db=84.70, overall=84.70 ]	(338.34183, 156960.89)(339.34488, 39806.89)
MF1008	FDB004117	1659397	1785579	1626017	1829668	1405342	1627627	1410630	1454347	1583036	1348347	1430271	1254881	1627459	1381770	1531625	1756181	1808440	1625088	1411029	1311780	1384664	1609902	1549112	1249280	1400520	1310389	1025122	1374034	1467532	1421017	1641486	1505577	1656724	1594630	1276484	1497727	1346297	1529979	1463997	1586309	1260765	1024882	1508836	1196071	1310704	FDB004117 [ C16 H13 Cl N2 O, db=56.92, overall=56.92, CAS ID=439-14-5 ]	(267.0693, 95819.08)(305.02295, 50191.754)(289.05112, 118461.2)(290.05362, 14520.911)
MF1009	FDB004145	6199485	5989872	6673492	6747468	6177377	6609519	7773759	7459562	7693106	7185972	1124665	1091196	851115	1357610	1078010	1	1	1	1	1	1	1	1	1	1	1	1	1	1	1	7012293	5623818	5598898	6825375	4783667	4496172	5031024	4718031	3810700	2756008	1	1	1	1	1	FDB004145 [ C34 H34 Fe N4 O5, db=59.31, overall=59.31 ]	(614.1811, 420442.44)(615.1841, 162342.69)
MF1010	FDB004409	506763	729656	1	1049208	1	873391	647433	1	2006477	881091	1295560	1228935	1123585	501481	2239678	762959	968468	991513	1	1008055	1122954	1431749	339361	509477	1178648	819496	925035	1290614	1219258	783168	1034511	593539	973874	913381	1	1117943	1388112	1049815	1842654	1067767	1064749	1	1111395	1177618	1	FDB004409 [ C27 H46 O6, db=0.00, overall=0.00 ]	(466.32895, 45351.137)(467.41653, 13305.192)(468.36096, 27685.658)(469.39084, 0.0)
MF1011	FDB004441	1	1	1	1	1	1	1	1	1	1	1	1	1	1	1	1	1	1	104794	1	422022	365738	483880	161069	301380	1	1	1	1	1	1	1	1	1	1	1	1	1	1	1	323679	1	1	860845	1	FDB004441 [ C41 H68 O11, db=53.57, overall=53.57 ]	(718.46716, 25640.078)(719.4729, 12961.667)
MF1012	FDB004442	1	1	1	1	1	1	1	1	1	1	1	1	1	1	1	1	1	1	1	1	1	1	1	1	1	1	1	1	1	1	1352598	1080546	1374988	1478314	1124115	1436414	1308060	1227138	1543582	1473280	1292482	1119677	1389590	1150960	1242772	FDB004442 [ C30 H50 O6, db=91.07, overall=91.07 ]	(511.3393, 118105.92)(512.3429, 40780.254)(513.3488, 13952.405)
MF1013	FDB004637	5100796	8565249	7378329	11177235	1	13311361	4323445	3633175	8239725	7657117	7518778	5827227	12108342	12236209	13199916	7390675	7652723	8229168	1	10362853	9585791	8801258	4027628	1	8512178	3534973	1	6837812	12610546	12458903	6287219	6439672	3897212	8225554	1	11332690	5791920	9186863	10145765	13194800	5441076	1	6107623	5710308	12321424	FDB004637 [ C27 H46 O, db=96.31, overall=96.31 ]	(369.3515, 151057.11)(370.35464, 49655.242)(371.35767, 11671.381)
MF1014	FDB004819	1	240287	1	1	1	291369	332365	396455	339449	365914	494748	475608	455252	481618	420409	1	1	1	322362	1	634348	624281	600441	528495	562463	1054318	1028470	1262924	1440029	1241456	1	1	1	1	1	364948	395003	1	466941	1	412251	319502	396593	340062	375806	FDB004819 [ C34 H52 O5, db=0.13, overall=0.13 ]	(522.3722, 52209.0)(523.4108, 16718.436)(524.40247, 9320.442)
MF1015	FDB005287	8987166	9098536	10149873	9579011	8863405	14731073	15228645	15108526	14632921	15359947	19495962	18980144	17978556	18814612	17595926	9772472	10064265	9980404	9693711	9900136	21858448	21007258	22364128	20031060	20180232	55274912	51251904	63884676	83370752	61638744	9571242	8412495	11866799	11758411	10498066	15328364	17945814	14099292	16911442	15021007	16356106	13360114	17235362	19355506	16447955	FDB005287 [ C26 H52 N O7 P, db=99.87, overall=99.87, CAS ID=3542-29-8 ]	(522.3555, 1515389.8)(523.359, 446001.8)(524.3622, 87222.945)(525.36664, 12792.866)(544.3376, 64092.934)(545.3416, 22765.027)(546.3463, 14705.235)
MF1016	FDB005403	308254016	349232160	190351872	330570880	172318928	347085760	293713216	324985888	339153280	278662560	219723584	281495136	384530336	331956640	345312768	320103872	337832256	130022960	171868288	189115520	319918976	351495616	233901456	172848096	286760832	230414592	254555808	347539680	324897696	215276672	312197632	314811392	339791168	199751888	172927936	311226688	292342304	203398688	319752000	317303584	303514656	172991872	351216416	291712576	344210816	FDB005403 [ C4 H9 N3 O2, db=99.11, overall=99.11, CAS ID=57-00-1 ]	(263.19992, 301698.88)(264.149, 37741.76)(301.10144, 70626.51)(285.1287, 688786.7)(286.13107, 77993.88)(132.07686, 1.6181501E7)(133.07996, 778035.7)(134.08125, 98868.836)(114.06637, 646374.1)(115.06887, 39477.543)(170.04744, 780782.3)(171.0357, 52448.824)
MF1017	FDB005441	113194024	131187128	108273768	131789224	118473168	136954816	137980848	132074528	130386624	106809304	131791424	136636480	144949648	134033200	131533848	129404520	125801992	123224088	107838720	109016712	130532200	140169520	126453240	116335088	109859824	124279496	95970584	168013008	157038384	116588688	114510072	118326200	122908768	105901336	109421728	114493544	132855776	122550968	147472048	126325872	131966112	64613036	142854240	142841664	134114400	FDB005441 [ C5 H11 N O2, db=99.71, overall=99.71, CAS ID=760-78-1 ]	(235.16591, 25841.822)(257.14764, 28121.543)(118.08642, 8906205.0)(119.08967, 503240.03)(120.091255, 46800.934)(156.04231, 106773.805)(140.06834, 336210.56)(141.07158, 20085.07)
MF1018	FDB005493	999861	1026920	997941	1064984	892721	1021238	997579	1062430	1059075	928125	1009758	828219	1020148	906495	939601	1171302	1046482	1056377	1049864	964354	965692	1117246	1087298	966833	978647	868234	735565	955574	1089698	986204	978194	985759	1052484	1036268	901747	954788	1002110	1016325	1058409	1060860	854653	654395	1020402	841490	879378	FDB005493 [ C23 H14 O7, db=67.64, overall=67.64 ]	(407.0526, 146952.33)(408.05487, 20446.535)
MF1019	FDB005579	1888762	2026688	2553645	2347998	2560973	1	2371488	1697628	2161460	2387469	1486375	1426623	1022957	1269378	1339253	2303454	2206478	2227963	2245874	1879372	1155129	1339209	1320513	2292945	1836460	317166	471116	501486	1134555	684279	1986324	1443080	2100471	2974473	2015754	1367479	2088836	2411599	2313332	1550463	724211	356436	785147	1109294	801718	FDB005579 [ C16 H30 O2, db=84.22, overall=84.22, CAS ID=2416-19-5 ]	(237.22139, 121151.05)(238.22464, 25274.447)(219.21074, 71070.805)(220.21388, 17121.738)
MF1020	FDB005612	30482846	32050930	30594058	33696056	24966412	31326406	25499878	28891180	29759304	23574576	29017154	24448680	31467802	29692722	29882496	31031724	31209494	29824678	25810566	27513948	26898978	30347396	28134054	24206126	27328360	28732080	25076628	28609616	28539048	27062484	29217648	30562436	30385288	28475992	22550516	27310762	24923060	28773916	28211882	30560688	27387416	41054428	31386354	24936324	28058786	FDB005612 [ C9 H14 N4 O3, db=98.19, overall=98.19 ]	(475.20163, 21626.014)(227.11427, 3299186.5)(228.1173, 334647.6)(229.12001, 34188.957)(265.0703, 1271275.0)(266.0732, 139716.69)
MF1021	FDB006039	1	1	1	1	1	1	1	1	1	1	1	1	1	1	1	1	1	1	1	1	739319	507202	758724	1	1	3087942	1874560	3277104	2724112	3223288	1	1	1	1	1	1	1	1	1	1	1	1	1	532863	1	FDB006039 [ C12 H20 O3, db=83.12, overall=83.12 ]	(195.13788, 142540.44)(196.14003, 21829.576)(177.12808, 28888.06)
MF1022	FDB006069	524627	492843	544248	480706	1	1	576516	567663	512805	531616	618487	539489	1	579281	504018	563247	450932	633892	1	597426	697371	489126	480883	1	610174	528150	1	579386	710983	658829	617670	510053	514044	591904	1	615222	561910	670827	641867	506058	584008	1	1	677758	572684	FDB006069 [ C10 H18 O2, db=69.12, overall=69.12 ]	(153.12738, 32151.354)(154.1232, 4749.49)(135.11653, 12690.439)
MF1023	FDB006219	536877	588305	548021	573369	438520	487785	1	1	1	1	1	1	1	1	1	1071859	1319932	1341522	900543	1033850	753208	662321	1	1	1	1	1	1	1	1	1297481	817217	1041372	833353	727481	604380	657669	607671	581980	1	1	1	1	1	1	FDB006219 [ C15 H32 O, db=82.04, overall=82.04, CAS ID=629-76-5 ]	(228.26967, 116124.59)(229.27296, 20834.758)
MF1024	FDB006399	3781978	4965134	3324461	4412875	2783588	4845943	3922713	4981279	4908301	3627524	1	1	1	1	1	4250246	3928515	4315964	2977728	3919631	4385662	4886615	5435153	3608335	3690817	1	1	1	5115206	4996262	3421145	3140360	3580283	3137216	2431839	4314547	3885206	3984553	4014631	4411288	1	1	1	1	1	FDB006399 [ C6 H12 N2 O3, db=87.86, overall=87.86, CAS ID=923-16-0 ]	(143.08154, 289674.9)(144.0845, 21153.54)
MF1025	FDB006413	346519	369406	468576	436019	459988	265673	245361	1	214071	241505	1	1	1	1	1	276334	299531	320518	359890	354108	1	1	1	1	1	1	1	1	1	1	246585	201264	393622	319352	248022	1	175178	1	161361	1	1	106926	1	1	1	FDB006413 [ C41 H60 O4, db=47.92, overall=47.92 ]	(599.4473, 32742.762)(600.4559, 15699.413)
MF1026	FDB006421	1	1	1	1	1	1	1	1	1	1	1	1	1	1	1	1	1	1	1	1	1	1	1	1	1	2209179	2595949	2351239	2444343	2032655	1	1	1	1	1	1	1	1	1	1	1	1	1	1	1	FDB006421 [ C18 H36 O6, db=81.76, overall=81.76 ]	(348.2741, 162251.78)(349.2771, 38254.664)(330.26093, 34212.613)
MF1027	FDB006480	1	1	1	1	1	1	1	1	1	1	579800	571069	737803	710324	618029	1	1	1	1	1	1	424277	1	1	1	1049329	885031	1191792	1369641	1205425	1	1	1	1	1	1	1	1	1	1	592467	356945	711233	607718	565395	FDB006480 [ C15 H22 N2 O3, db=83.69, overall=83.69, CAS ID=3063-05-6 ]	(279.17062, 95777.77)(280.17426, 19056.238)(301.1502, 12489.745)
MF1028	FDB006647	1	689717	723477	1	1217150	825481	1	849578	699470	1232466	1356205	828741	1	514159	1	581779	1256599	609803	971140	1228277	639897	914073	568149	1093014	539357	472065	653719	754321	1455759	1	1096546	514144	1	1279551	1	606659	1171572	1116987	1505798	1	1015972	1	863896	1	819757	FDB006647 [ C22 H41 N O, db=83.46, overall=83.46 ]	(336.32614, 65309.7)(337.32922, 17591.28)
MF1029	FDB006726	678293	658085	469489	763864	1	1138556	847564	1321212	1138685	1092698	1966962	1729274	1	2215239	2344137	747751	742461	706242	425723	600127	1029981	1219739	980181	856208	910330	2445494	1889539	2037016	1662647	1670610	549080	662439	718666	643190	479175	1044628	931258	1045630	1015808	1283646	1980023	1883623	2633441	1770279	2315313	FDB006726 [ C5 H5 N5 O, db=57.65, overall=57.65, CAS ID=73-40-5 ]	(152.05698, 34115.965)(174.03859, 58439.285)(175.04153, 15519.644)
MF1030	FDB006809	1	1	1	1	1	1	1	1	1	1	1	1	1	1	1	1	1	1	1	1	1	1	1	1	1	1046006	646002	1088376	952550	1005967	1	1	1	1	1	1	1	1	1	1	1	1	1	1	1	FDB006809 [ C30 H50 O11, db=76.78, overall=76.78 ]	(568.3242, 78279.66)(569.32776, 23562.104)
MF1031	FDB007043	1439724	1930074	2113934	1959560	1889292	1926131	1964728	1928983	1958280	1988783	2034735	1943698	1921474	1944571	1988376	2018097	1539182	1856568	1817377	1971340	1896825	1860006	2024873	1784760	1976560	1887365	1769719	1933916	1985014	1866450	1855760	1955270	1560955	2141161	1789642	1880614	2060636	2106241	2077431	2011612	1859709	1951155	1670443	1968708	1784955	FDB007043 [ C19 H40 O, db=86.16, overall=86.16, CAS ID=628-99-9 ]	(284.33142, 198393.89)(285.3348, 43136.305)
MF1032	FDB007073	1208520	1306311	1195928	1320718	1035368	1135732	1	1	1	1	1353919	1049349	1200741	1160062	1150536	1032264	1153948	1234322	1	1	1283915	1285893	1210104	1017468	1	1249049	1	1432851	1280073	1033953	1230588	1201116	1206715	1342898	1	1313199	1	1261400	1326517	1184812	1404462	1	1233951	1125613	1239069	FDB007073 [ C19 H32 O5, db=58.01, overall=58.01 ]	(341.23218, 64859.383)(342.22952, 6710.6)
MF1033	FDB007133	1814809	1748410	1665802	1861444	1447842	1486791	1781805	1763817	1992722	1519232	1824679	1683550	1567622	1573966	2180682	1911021	1937612	1803987	1163603	1886730	1714882	1489804	1488374	1310769	1714737	1766000	1092579	1684439	1657051	1613452	1975182	1732807	1630485	1736432	1319986	1897927	1754255	1877672	1682724	1773860	1805292	930282	1645480	1676739	2173060	FDB007133 [ C14 H20 O3, db=66.71, overall=66.71 ]	(237.14906, 138689.52)(238.15471, 31462.447)
MF1034	FDB007344	1	6012302	5239458	4865246	2612508	6506425	3767581	1	6484356	5072135	3014687	1	6674399	4434086	6771594	2119500	6420783	5782756	3893098	5284822	5566810	6403330	2446853	4020043	4976582	1	4023234	3895087	5296807	5163713	2703220	5522212	4812466	4681839	3307026	5450672	2245889	4739808	5711054	4966559	5984778	4383157	5832737	4982013	1	FDB007344 [ C21 H30 O2, db=59.01, overall=59.01, CAS ID=1162-53-4 ]	(319.20374, 69181.17)(320.20764, 2173.1262)(301.21857, 57787.375)(302.2046, 12167.297)
MF1035	FDB007835	1	1	1	1	1	1	1	1	1	1	1	1	1	1	1	1	1	1	1	1	1	1	150873	1	1	975051	466592	1116904	1019499	1145532	1	1	168091	71508	108224	1	105804	1	1	1	1	1	1	1	1	FDB007835 [ C16 H28 O, db=45.89, overall=45.89 ]	(241.19331, 24730.752)(121.10061, 15386.725)(122.09617, 4076.7998)
MF1337	FDB008068	1	766455	729307	1	1073977	645872	1	946959	1	574211	428270	618580	681886	535054	669678	547934	1218370	1	288212	1	996871	1	1	1	456818	1167787	437049	640605	1	1167860	1	1	1	658957	355954	591384	864826	595572	670777	990463	1466858	1053554	863730	789123	845565	FDB008068 [ C6 H12 O, tgt=77.11, overall=77.11 ]	(102.0912, 3445.3)(101.09642, 15422.233)(102.09109, 529.8025)(100.11181, 10392.194)(125.83559, 4722.91)(127.08722, 6324.2397)(106.324265, 16740.918)(107.0714, 9485.19)
MF98	FDB008081	2033302	2187675	1698220	1	1511926	888797	896759	1	952420	830620	1	928009	1145437	1128093	922514	2031503	2205365	2102485	725135	2042752	747927	762024	3333715	1956681	543495	998558	759213	2961899	1	2842178	1937894	1	2089592	1860808	1473198	1054892	951217	2683595	1000059	1078178	796857	1728984	3141720	4127529	925652	FDB008081 [ C6 H10 O, tgt=61.30, overall=61.30 ]	(100.1868, 35692.35)(101.07853, 965.80664)(102.09081, 1163.2363)(116.10702, 72898.92)(117.109825, 4330.6216)(118.112, 394.1)(121.56599, 20794.547)(122.0652, 2607.5747)(103.05396, 100105.445)(104.05757, 8332.592)
MF1036	FDB008157	34323216	36399152	29392652	37789608	24426514	33250248	25728326	31634352	32412752	23666432	17870594	16233960	23984502	19327610	22224134	36662412	36986712	32766268	19709546	32609976	29882734	33618472	34777132	19137620	23553204	20897662	9141820	21354312	27143756	29623630	33032436	31751490	36745640	31143660	23017272	30936824	28210728	27307556	29419792	33389270	18923572	6728605	20307118	16309484	20315906	FDB008157 [ C7 H13 N, db=87.74, overall=87.74, CAS ID=629-08-3 ]	(129.13869, 2601485.8)(130.14177, 200784.78)
MF1037	FDB008180	1	1	1	1	1	1	1	1	1	1	1	1	1	1	1	1	1	1	1	1	1	1	1	1	1	859750	542086	987157	922602	972319	1	1	1	1	1	1	1	1	1	1	1	1	1	1	1	FDB008180 [ C11 H18 O, db=84.69, overall=84.69, CAS ID=1128-08-1 ]	(167.1423, 16289.606)(149.13208, 84587.266)(150.13506, 12177.013)
MF1038	FDB008249	360682	382153	441566	370800	1	375133	395118	410168	389133	283111	463408	375537	461144	538212	357218	470827	407176	335117	302298	389207	351521	340480	435602	280896	359503	401551	377879	431301	523308	386888	471597	238899	382975	472841	262048	361793	413946	371131	472803	429934	366012	242038	493302	382420	436179	FDB008249 [ C10 H14 O, db=47.39, overall=47.39, CAS ID=2344-70-9 ]	(151.20209, 10935.265)(152.10735, 2903.3936)(133.10098, 19834.398)
MF100	FDB008347	4307325	1	3646052	1	3105592	4573191	3484204	3949302	4665592	3318218	3990920	3323165	1	1	4805003	4256492	1	3913427	2753120	179310	411128	5653092	1	2891108	269895	1	2545114	1	165631	4360704	1	1	4329244	248019	3006721	4263462	1	233197	1	1	1	2753912	1	1	4420239	FDB008347 [ C7 H10 O, tgt=71.00, overall=71.00 ]	(110.071236, 67139.34)(111.07464, 2272.3135)(111.844086, 7014.1787)(113.42337, 197.05666)(128.10678, 14503.946)(129.1026, 653.15717)(130.0945, 102.29)(113.10788, 2409.634)(115.11169, 14030.655)(133.06578, 2909.0784)(115.23597, 7443.8003)
MF101	FDB008348	5244946	9007132	6909615	8558231	5557477	9617454	7589112	9656961	9587045	7098380	442630	370754	1086413	2035920	485651	8362827	8315937	8273432	5677714	7708945	8782704	9943548	10660234	6927479	5169988	2130664	444810	886420	10078561	9972318	6919102	6404871	7098041	6352678	3030456	8502334	7427202	7940638	7778138	8706852	312235	307612	367062	1104389	332699	FDB008348 [ C9 H14 O, tgt=78.22, overall=78.22 ]	(139.97015, 12475.419)(120.30247, 11468.491)(121.0944, 157.38445)(141.855, 7896.275)(121.100555, 8771.617)(156.13736, 8697.107)(157.1324, 1922.9901)(161.09282, 7216.7334)(143.3019, 85745.64)(144.08427, 5052.416)(145.09726, 364.53998)
MF1039	FDB008350	1	1	1	1	1	1	1	1	1	1	1	1	1	1	1	1	1	1	1	1	757493	558567	1939008	592565	688056	1	1	1	457005	337920	1	1	1	1	1	1	1	1	1	1	1	1	1	2061249	1	FDB008350 [ C37 H70 O12 S, db=59.88, overall=59.88 ]	(720.44775, 72353.94)(721.45337, 31995.271)
MF1040	FDB008379	1858091	2030661	1932171	2050102	1	2204958	1	1957411	2055706	1816401	2273364	1903917	1807653	1953599	2184266	2056004	2052681	2064543	1	2332164	2132915	1841398	1774081	1	2009657	2312166	1430306	2073177	2103473	1944393	2086714	2164255	1827031	2087485	2079121	2136680	1900420	2042749	2000648	1744784	2215679	1	1833860	2011971	2263543	FDB008379 [ C4 H10 O S, db=77.57, overall=77.57, CAS ID=505-10-2 ]	(106.06814, 242722.28)(107.071106, 19118.988)
MF1041	FDB008424	1431854	1651993	1509190	1570445	1	1519056	1029224	1585439	1389258	1559778	1432403	1354975	1451475	1334965	1348391	1411194	1507016	1588885	1548412	1544278	1466489	1528826	1389053	1554011	1432783	1195655	1	1303541	1432319	1281157	1534259	1285631	1563030	1228233	1259484	1537031	1597517	1481629	1631744	1500196	1263389	1943791	477488	1292323	1317089	FDB008424 [ C12 H17 N4 O S, db=77.75, overall=77.75, CAS ID=70-16-6 ]	(265.112, 294963.22)(266.11505, 44813.97)
MF1042	FDB008475	1	1	1	1	1	1	1	1	1	1	1	1	1	1	1	1	1	1	1	1	1	1	1	1	1	491824	439294	614066	646352	573338	1	1	1	1	1	1	1	1	1	1	1	1	1	1	1	FDB008475 [ C15 H21 N O4, db=81.19, overall=81.19, CAS ID=57837-19-1 ]	(279.1706, 67404.445)(280.17438, 14401.945)
MF1043	FDB008515	1232607	1223744	1739151	1480442	1783089	1051908	980506	783085	779326	1	1	972245	1	1023750	1	887818	1011152	1132854	1711677	1225055	1703942	1	1	494196	1	1	1	1	1	1	1251805	779085	1341718	1143769	988526	705320	840060	949854	1115390	1	573186	1	1	1	779636	FDB008515 [ C27 H44 O3, db=46.24, overall=46.24, CAS ID=470-03-1 ]	(835.60406, 11282.361)(836.6002, 14461.76)(399.3265, 107723.33)(437.28754, 16547.584)
MF1044	FDB008570	1	1	1	1	1	1	1	1	1	1	1	1	1	1	1	1	1	1	1	1	1	149445	111282	143409	86521	419546	410277	450774	562167	506887	1	1	1	1	1	1	1	1	1	1	1	1	1	1	1	FDB008570 [ C15 H28 O5, db=80.23, overall=80.23, CAS ID=38076-52-7 ]	(270.18124, 35788.445)(271.18555, 6153.131)
MF1045	FDB008762	599907	628934	521982	649821	383157	623588	435485	523848	657996	419736	523909	439882	672271	555439	643116	623794	651988	540970	313404	530454	542420	617655	597927	352516	470326	617417	1	587385	561206	554814	566522	617269	591797	513679	377332	545623	449553	530482	529133	602169	528056	1	647851	463151	573708	FDB008762 [ C8 H11 N3 O3, db=47.62, overall=47.62, CAS ID=2497-02-1 ]	(198.08733, 57472.383)(180.07712, 36386.01)
MF1046	FDB008779	1	669105	384918	493420	1	1	599527	655519	336622	1	1	1	359617	1	1	1	1	1	1	1	677111	1	420139	1	729586	1	1	402732	1	1	513217	719350	1678475	635323	415122	1	1	465013	349455	1	1	1	1	1	1	FDB008779 [ C20 H40 O2, db=83.91, overall=83.91, CAS ID=111-06-8 ]	(330.33658, 75273.63)(331.3397, 18628.46)
MF1047	FDB009011	5068543	5009400	5124998	5613871	4688326	4766823	5495182	5033215	6167263	4552343	5149264	4540171	6040422	5587059	5508504	5424837	4756973	4724209	4305074	5723818	4650580	5518603	5418594	4022909	4994868	4775494	5603783	4772206	5226118	5006682	5535080	5175374	5163798	5854297	4120050	5496601	5351576	5101494	5298555	5394297	5032500	6414233	5775946	4911463	5128458	FDB009011 [ C7 H8 O2, db=86.36, overall=86.36, CAS ID=8021-39-4 ]	(107.049, 469162.22)(108.05225, 45348.883)
MF1048	FDB009044	17714380	18042892	15691152	16687268	13127888	16808952	15221556	17928634	16844036	13847052	15512608	15318384	17081688	19076216	18637584	17536262	17904232	15479163	14334063	16812892	16286937	15908994	16898492	14518327	14811423	15869882	18247404	16022020	16597838	15820808	17106312	16507152	17804744	16656371	13655148	16571049	15317267	19207796	17081824	18821348	17469420	16617181	18298164	16327000	17085318	FDB009044 [ C13 H28 O4, db=88.08, overall=88.08, CAS ID=9038-95-3 ]	(249.20638, 480348.28)(250.2097, 72818.45)(251.21127, 12256.678)(271.18845, 490489.9)(272.19528, 66170.07)(273.18665, 9025.883)
MF1049	FDB009136	1	1	1	1	1	1	1	1	1	1	1638207	1467626	1688567	1510269	1537376	1	1	1	1	1	1	1	1	1	1	1	1	1	1	1	1	1	1	1	1	1	1	1	1	1	1	1	1	1	1	FDB009136 [ C14 H26 O11, db=65.96, overall=65.96, CAS ID=977005-28-9 ]	(370.16968, 226730.6)(371.18542, 21071.617)
MF1050	FDB009287	1061710	1314285	1295009	1424028	836504	1201825	1347364	1387805	1602829	975224	1354307	1258729	697911	913950	1543383	1325942	1186842	1373565	1	1478826	1567385	1161911	1158486	1	1244177	1311884	1	1356983	1243201	1354852	1435518	1345327	1349974	1330853	1017389	1185460	1243070	1425760	1189068	1275928	1527255	1	1161992	1237031	1351903	FDB009287 [ C10 H14 O4, db=86.23, overall=86.23, CAS ID=114099-96-6 ]	(181.08592, 124490.22)(182.09001, 14880.557)
MF1051	FDB009325	656069	789102	632538	717666	499092	695521	504133	639819	656668	501963	665151	555103	826441	720536	700790	925009	823396	576559	452546	646280	634535	697952	766520	414664	543009	702412	367733	746640	663950	630179	668386	667569	724299	668410	479257	643049	525946	716734	625702	685338	636578	459098	773828	589088	669849	FDB009325 [ C13 H22 O2, db=47.55, overall=47.55, CAS ID=91418-25-6 ]	(211.16885, 26749.771)(212.1666, 11088.965)(193.15881, 31779.23)
MF1052	FDB009338	826591	1583868	2583853	954379	724201	1088369	1	892814	694555	1255315	1	1	1	1	1	3896095	3385836	2495337	1578486	2701241	6763045	12540434	4706341	3045206	3690898	18751848	13362983	10203234	7776842	13245871	3388688	1439180	2601566	2383406	3324490	1137969	951813	2223375	1831322	1750166	1437209	1	623478	1392715	1	FDB009338 [ C14 H30 O2, db=94.36, overall=94.36, CAS ID=14620-52-1 ]	(459.4879, 23190.48)(230.24791, 515779.34)(231.25069, 94290.39)(232.25383, 27424.62)
MF1053	FDB009553	1	1	1	1	1	1	1	1	1	1	1	1	1	1	1	733625	804500	715775	533320	834169	264984	1874298	2743997	1222144	1388156	2799901	1915749	3397271	3764625	3821672	1	1	479932	1	1	614449	466125	465624	672932	788918	1597863	1	1061473	2777040	584059	FDB009553 [ C12 H21 O2, db=79.70, overall=79.70, CAS ID=253596-70-2 ]	(179.14297, 160673.69)(180.1439, 22258.0)(161.13197, 27958.025)
MF1054	FDB009571	237066	271607	256288	277071	186571	230542	288665	274992	296150	216490	145060	127576	126470	174061	171578	329630	254355	291541	178296	266194	282514	236103	329049	264108	237714	86608	1	128874	287374	262367	237772	144218	261438	326755	175189	276604	223936	489635	317945	287259	1	1	123446	112992	1	FDB009571 [ C14 H26 O2, db=47.58, overall=47.58, CAS ID=85554-72-9 ]	(209.19008, 22446.523)(191.17885, 17457.361)
MF1055	FDB009574	670299	711959	1185521	769517	1028445	1	782535	708248	736737	1012263	752849	704040	1	670941	1	805813	760002	1	1084946	1126965	776611	1	725240	763031	843995	1	501801	1	703376	1	868377	791159	674351	1039952	901556	583148	1002065	883317	974480	1	662389	1	1	952107	1	FDB009574 [ C16 H32 O2, db=86.55, overall=86.55, CAS ID=10448-26-7 ]	(256.26352, 89460.6)(257.2667, 17114.63)
MF1056	FDB009637	1	1	1	1	1	1	1	1	1	1	1	1	1	1	1	463614	499461	440565	306229	440736	825226	710930	655789	506039	528223	581312	1	499211	565760	501041	1	1	1	1	1	370634	309892	1	467504	506579	655424	1	394558	1	1	FDB009637 [ C14 H24 O2, db=66.92, overall=66.92, CAS ID=85586-67-0 ]	(207.17415, 63911.117)(208.1749, 14591.041)
MF1057	FDB009749	1205919	1592626	2327278	1559063	2166728	1	2191607	1132788	1583218	2235027	1	2282954	1	2034015	1560991	1458185	1435776	1879443	2146679	1046188	1107184	1497930	1519115	1967492	2187067	1	2064760	1	2214792	1	1810361	1454808	1559881	2333055	1988033	1650835	2300244	1915411	2144437	1513017	1063850	2170894	1647270	2207415	791233	FDB009749 [ C28 H54 Mg O4, db=75.17, overall=75.17, CAS ID=4086-70-8 ]	(496.41928, 82865.18)(497.42133, 26180.924)(498.4279, 12638.07)
MF1058	FDB009783	20027838	24394370	17730664	21888646	1	20772310	17419454	20944078	19677998	16700977	32705234	18089292	25198010	22053550	35845304	20661994	21815088	20558042	1	19502756	17836990	9363951	20729822	10918642	15349613	21058130	17060426	14760659	17591224	18574284	15048083	17627480	21286916	15711724	13191225	19957398	16742545	18767392	18745508	21654392	19447832	15998224	31898186	17677336	24110076	FDB009783 [ C14 H24 O3, db=91.55, overall=91.55, CAS ID=59557-05-0 ]	(245.15033, 779442.44)(246.15416, 97796.01)(247.16376, 23359.229)
MF1059	FDB009879	1	1	1	1	1	1	1	1	1	1	1	1	1	1	1	1	1	1	1	1	1	1	1	1	1	533166	251132	587022	508788	585553	1	1	1	1	1	1	1	1	1	1	1	1	1	165491	1	FDB009879 [ C10 H16 O2, db=44.37, overall=44.37, CAS ID=67920-63-2 ]	(151.11096, 28907.182)(133.10059, 17279.727)
MF1060	FDB009969	1	1083988	1	1	4842643	793918	3733093	2597304	8836894	4040051	1434324	4764428	5031102	4703640	2256117	8144734	1753106	1	633418	3049260	1173449	7715063	1	5596554	4643389	3655887	1	1998352	3914059	4592187	6172088	6015040	712665	7532266	786120	1025761	2001056	1142434	3353159	1	5307361	1	2271545	1067355	4563406	FDB009969 [ C18 H34 O2, db=83.17, overall=83.17, CAS ID=112-79-8 ]	(265.25275, 103407.03)(266.25598, 24279.838)(247.24173, 29212.598)(248.24495, 11815.715)
MF1061	FDB010074	1	422792	148966	1	87095	349320	254589	196974	441589	161993	423076	243662	1	441795	1	362463	392140	1	1	162160	218106	445476	442206	1	1	413734	1	474974	432069	415026	152397	267052	480332	241589	1	421904	189152	153639	320456	450049	389570	1	448228	180931	469749	FDB010074 [ C12 H14 N2, db=44.59, overall=44.59, CAS ID=65504-93-0 ]	(187.12378, 15073.899)(209.10414, 17343.035)
MF1062	FDB010098	2146311	2058716	1824174	2362699	1657273	1763217	1417129	1733981	1645215	1465887	1409161	1322796	1869215	1552720	1750966	2045611	2082443	2146344	1576668	1832330	1757822	1881813	1987694	1316182	1311430	1776849	1256161	1969176	1817664	1780622	1940970	1848748	2061490	1998575	1670714	1806461	1684297	1595782	1675092	1897934	1570232	1026519	1527128	1425667	1710207	FDB010098 [ C12 H20 O5, db=83.50, overall=83.50, CAS ID=68441-17-8 ]	(244.15523, 238632.69)(245.15778, 31731.355)
MF1063	FDB010129	331866	335630	325324	385619	241363	401958	214522	329382	291293	266450	305882	271865	384429	316459	341555	337857	369834	325414	1	329670	314277	327710	394164	1	237130	334410	1	321429	312313	330420	302089	280034	313514	324532	1	319901	375829	416474	308702	350925	297642	1	374782	268648	343909	FDB010129 [ C18 H33 K O2, db=63.95, overall=63.95, CAS ID=143-18-0 ]	(302.2013, 38968.348)(303.20645, 7933.6147)
MF1064	FDB010275	304484	191285	490029	230747	974952	371419	1	1	341657	1	1	1	320042	1	454241	1	428379	702406	459867	520023	627131	383833	754086	1	526570	657587	463443	1104266	889968	802913	340803	442613	319094	566995	1	555687	1	1	412043	507793	610890	1	310067	1146107	421848	FDB010275 [ C16 H31 Na O2, db=82.42, overall=82.42, CAS ID=408-35-5 ]	(297.24243, 12662.767)(279.22934, 74490.72)(280.2343, 14708.906)
MF1065	FDB010341	441180	520716	457832	486221	402075	487880	415994	473694	479061	410079	513375	434303	532826	516657	489110	534570	494970	429981	388412	465682	433115	474222	508944	388668	421279	471243	1	480854	466922	432938	456528	433086	500125	479077	407647	462518	437196	445999	463170	506417	455818	1	523839	443262	453875	FDB010341 [ C25 H48 O7, db=75.76, overall=75.76, CAS ID=27216-62-2 ]	(442.32745, 50518.098)(443.3303, 14188.158)
MF1066	FDB010378	235240	294867	252610	241101	228519	1	1	1	1	231939	236478	259876	1	1	262212	326047	277253	247214	212158	290294	218171	243987	1	213148	247404	270023	292469	276628	315320	263435	276415	212875	309451	272426	220543	207265	249549	243625	257807	305542	258233	1	315050	250169	258207	FDB010378 [ C11 H28 Cl N5 O, db=46.71, overall=46.71, CAS ID=26658-42-4 ]	(585.3852, 16241.887)(293.19427, 14725.625)
MF1067	FDB010410	3350908	3698573	3511123	4112122	2967348	3476352	3238097	3437474	3199929	2988755	3619602	3144723	4382066	3645212	3118168	3271381	3739274	3974637	3227447	3351617	3013211	3685846	3787370	3086274	2866220	2698700	3231963	3322373	3508477	2988378	3570636	2823889	4075365	3853049	3036108	3479742	3984205	3527958	3927120	3851900	3261101	5239468	3713128	3227637	3579007	FDB010410 [ C6 H15 N O3, db=87.34, overall=87.34, CAS ID=102-71-6 ]	(132.1022, 298814.1)(133.10547, 21171.588)(154.0833, 21373.59)
MF1068	FDB010566	97412704	108379624	96563352	101522648	87665952	107659432	88408896	95261896	103985424	89947104	102110544	89653064	105708672	105476032	111171224	98233328	101740872	98138232	77932104	96581600	102519992	99534056	99164600	81900152	90965712	97087528	72979672	95041688	98698568	93970152	94255928	96172464	102559664	94936880	79689296	104612392	89195480	99156240	96362200	102001184	103815152	62147676	113603824	92268008	99167928	FDB010566 [ C8 H6 O4, db=97.36, overall=97.36, CAS ID=88-99-3 ]	(149.0237, 8177748.5)(150.02802, 659169.44)(151.0298, 76517.93)
MF1069	FDB010602	1833396	1747334	1811483	1543616	1392742	1605884	1615351	1991025	1760071	1549994	1840742	1629460	1688372	2044761	1687127	1842055	1781744	1343635	1333117	1539589	1756644	1696693	2076841	1434696	1701537	1701464	1298191	1545879	1729736	1606305	1797055	1570279	1791895	1813262	1623474	1700396	1611146	1809489	1827777	1839571	1577189	1087499	1694083	1512719	1638338	FDB010602 [ C10 H10 O4, db=86.76, overall=86.76, CAS ID=569-31-3 ]	(177.05495, 156767.78)(178.05843, 18308.535)
MF1070	FDB010643	625356	667717	630095	179746	606680	426293	1	421996	331021	331719	1	1	288887	1	1	724934	730793	730975	565572	662026	349147	382204	444851	1	1	1	1	308587	1	1	676849	530228	724394	691246	613112	346897	446176	339694	1	412785	1	1	303390	1	278825	FDB010643 [ C10 H21 As O9 S, db=43.87, overall=43.87, CAS ID=77939-92-5 ]	(393.0183, 87606.06)(430.97382, 22637.316)(414.99985, 22750.326)
MF1071	FDB010763	964654	1099337	2183646	2843874	3592984	1929406	1882133	1	1341474	1018101	1773182	1384227	1248043	2609138	2803166	1115026	1377955	980884	1396248	1315218	3602144	1216967	4014678	2092351	964501	2205364	1012949	805215	1989260	1729104	4039202	11532544	6086426	3809794	4424079	744892	1879901	2558752	5414547	1812218	3125795	2545495	1524270	1109177	1828624	FDB010763 [ C17 H31 N O2, db=93.85, overall=93.85 ]	(264.2325, 295631.78)(265.2362, 58758.95)(266.23898, 18672.734)
MF1072	FDB010768	254470	266940	268730	244367	210733	224361	226548	296045	225263	226967	265284	237133	266736	307517	250920	253459	244226	226385	1	256381	247696	243465	270562	183154	251801	258483	1	255262	283564	252651	231490	229558	259968	271053	186745	243677	257953	311948	254493	260930	244723	1	287127	261651	235377	FDB010768 [ C13 H18 O5, db=45.12, overall=45.12, CAS ID=117176-70-2 ]	(255.12447, 16346.27)(237.11293, 23898.371)
MF1073	FDB010802	524089	521025	1059887	626025	971249	344380	747323	386056	342612	657133	295193	226537	1	1	1	340516	364863	575282	759112	518170	1	1	1	1	1	1	1	1	1	1	481580	293020	476063	787045	595560	270415	555407	263216	429667	1	1	1	1	1	1	FDB010802 [ C24 H43 Na O6, db=66.67, overall=66.67, CAS ID=25383-99-7 ]	(486.3388, 18421.893)(487.35458, 12306.31)(468.331, 47173.062)(469.3346, 16847.75)
MF1074	FDB010944	799771	826779	865640	811728	706054	1	828023	1	825803	665626	1	658529	907922	891823	591190	840199	792596	736070	709659	849713	730843	712116	764799	627086	696554	660517	462737	669490	784070	610846	806974	856631	1	827832	655722	787894	762199	821296	915370	820718	1	1	1	708977	823850	FDB010944 [ C14 H28 O6, db=43.42, overall=43.42, CAS ID=129742-31-0 ]	(293.19476, 24178.36)(315.177, 22319.838)
MF1075	FDB011057	6726954	7420689	5937202	7449442	5446859	5670120	4907686	1	4625897	4543378	4761224	4139559	6615663	5451804	5385914	7021258	7677964	6693237	4833782	7013798	4589292	5598310	5976210	4279430	4296778	5391065	3530968	5965228	5045146	5749510	6246402	6368771	7186400	6580282	5359562	5384818	5207679	4859065	5436696	5796205	4771632	3344241	5264966	4484128	5912713	FDB011057 [ C11 H20 O6, db=85.18, overall=85.18, CAS ID=64-17-5 ]	(248.1499, 321557.03)(249.15294, 41322.63)
MF1076	FDB011162	2357169	2463953	2012906	2271547	1575698	2239533	1671820	1961367	3227867	1718660	1889514	1716072	2453429	2058435	2456156	2157438	2226942	1948694	1424115	2146609	2232441	2144192	2059146	1507656	1905641	2119776	1362873	2298558	1948631	2072820	2174829	2403144	2118478	1993632	1526707	2950352	1619204	2200750	2595171	2213727	1943770	1512202	4392566	1806932	2021729	FDB011162 [ C5 H6 N2 O, db=87.22, overall=87.22, CAS ID=3149-28-8 ]	(219.1346, 9767.56)(110.07128, 306670.8)(111.07449, 19253.295)
MF1077	FDB011205	9244522	9467929	8512914	10117750	7587594	3612764	3343377	4068255	3609609	3106614	1	1	1748353	1	1	2694493	2522598	2013264	1807130	2482858	1	1	1	1	1	1	1	1	1	1	8561906	7885296	8382995	9132976	6900572	3070806	3491090	3090466	3192789	3199672	1	1	1	1	1	FDB011205 [ C18 H15 N O5, db=65.39, overall=65.39, CAS ID=172549-38-1 ]	(308.09137, 214902.19)(309.1052, 28502.293)(330.07294, 56977.52)(331.0754, 13633.441)
MF1078	FDB011237	5308924	3701498	5266368	4979282	4241891	1	1	1	1	1	6344728	7045973	6314048	8009539	9104555	6971226	4524523	2621859	3520388	5669072	1	1	1	1	1	5666260	1	6050153	7144661	7099419	6505743	7028830	3004335	8635445	10601766	1	1	1	1	1	7322445	2931971	6679727	6357994	4567148	FDB011237 [ C16 H26 O8, db=70.31, overall=70.31, CAS ID=217960-77-5 ]	(329.1602, 720455.1)(330.1672, 145742.47)
MF1079	FDB011342	2711339	2627866	2362354	2377486	2101307	2394599	1966597	2286351	2330818	1969693	1971189	1745501	2187098	1936479	2108910	2665630	2288601	2494117	2085596	2386299	2018823	2226194	2301426	1750771	1846378	1883698	1245503	1937212	2178178	2140112	2367349	2311911	2486598	2300739	1893300	2204497	2047071	2017708	2154591	2003917	1716474	1269520	1961079	1617380	1815821	FDB011342 [ C16 H10 O6, db=76.89, overall=76.89, CAS ID=97359-75-6 ]	(303.0262, 330533.2)(304.02884, 37048.156)
MF1080	FDB011402	1	4614628	1	12167353	14370296	23126330	11767788	16511760	29789780	19926854	5121074	13972354	19995492	13065468	15688566	26983568	17452692	1	7953045	10934032	4516460	24765244	1	18084916	15439912	10984317	1	7127690	13061943	13231974	18245576	20111260	4753293	23571878	1	5607053	6123650	6301490	12820848	1	16355330	1	9371780	1	15910136	FDB011402 [ C21 H40 O4, db=78.54, overall=78.54, CAS ID=4253-64-9 ]	(357.3262, 143119.48)(358.2979, 42052.96)(359.2276, 10177.989)(339.28912, 98295.79)(340.28265, 25480.818)(379.28168, 146037.81)(380.28403, 37988.703)(381.2841, 17482.826)
MF1081	FDB011410	1767424	2000832	1967452	1982335	1355060	1934996	1409317	2154092	2022474	1564828	1904608	1485396	2080056	2244457	2036650	2064226	1969044	1713044	1178879	2038164	2026064	2012226	2187821	1392387	1477973	1855784	1392822	1983165	1954618	1851008	1872179	2012911	2092001	1980196	1480929	1804306	1746477	1799222	1990947	2022051	1936150	979769	2087509	1907358	1890324	FDB011410 [ C12 H16 O2, db=83.99, overall=83.99, CAS ID=94-46-2 ]	(192.13902, 164003.31)(193.14227, 25187.158)
MF1082	FDB011490	285037	348392	397975	298742	532557	298925	510563	413613	317407	542881	494465	543239	329766	379966	296626	229226	303106	364506	574648	394725	270917	284406	278843	492330	466232	284892	617136	319413	385294	279308	310007	275198	301590	523107	424452	277452	415541	405067	519256	374709	308943	481836	381776	477126	314585	FDB011490 [ C14 H13 N O2, db=44.33, overall=44.33, CAS ID=3909-78-2 ]	(209.08264, 32198.58)(191.0719, 18683.959)
MF1083	FDB011505	1	1	1	1	1	705068	544018	633223	612738	582849	1082435	1066608	1523912	1350327	1258596	1	1	1	1	1	724371	806501	909474	644700	611321	1549192	1175644	1917054	1943554	1718357	1	1	435287	1	1	581491	646949	563299	613676	619238	1095077	807618	1306461	1128911	1084129	FDB011505 [ C14 H20 N2 O3, db=84.71, overall=84.71, CAS ID=501-13-3 ]	(265.15503, 122888.766)(266.15866, 21978.615)(287.13782, 15083.293)
MF1084	FDB011520	1	292784	259303	316511	1	482976	394916	399471	498480	419988	599297	1	793559	691952	702308	286424	297260	265962	1	1	1	526279	502436	325854	1	667841	620020	711618	755579	737622	1	1	286772	303278	1	393655	409729	395957	395584	473931	594967	1	662538	474895	571234	FDB011520 [ C17 H22 O2, db=70.27, overall=70.27, CAS ID=94-48-4 ]	(263.14044, 58812.258)(264.1544, 10159.638)
MF1085	FDB011569	1	1	1	1	1	641709	743277	843367	695538	540892	823540	674054	824853	754350	1	1	1	1	1	1	374764	408750	575481	359427	1	1	1	1	1089062	940890	1	1	1	1	1	433596	495778	468656	593738	533379	691900	247812	810917	810760	638440	FDB011569 [ C15 H20 N2 O4, db=2.78, overall=2.78, CAS ID=104653-89-6 ]	(274.13165, 43133.36)(275.1547, 26011.29)
MF1086	FDB011712	2002401	2237565	1672007	2207078	1428063	1595601	1234316	1761577	1356543	1212543	908292	794215	1114595	926762	1003047	2111946	2158043	1883620	1179809	1982270	2094525	2381185	2215574	1380538	1462037	1058266	1	1263395	1086957	1113587	1929753	1718771	2177467	1873222	1390465	2245437	2027184	2027563	1974602	2158035	1013023	1	1136512	792559	1117528	FDB011712 [ C9 H10 O4, db=70.72, overall=70.72 ]	(165.05496, 91007.85)(166.06242, 12358.086)(147.04384, 22958.73)
MF1087	FDB011781	1	1	1	1	1	1	1	1	1	1	1	1	1	1	1	496058	490472	661321	596556	599793	1	1	1	1	1	1	1	1	1	1	1	1	1	1	1	1	1	1	1	1	1	1	1	1	1	FDB011781 [ C33 H53 N O6, db=71.54, overall=71.54, CAS ID=511-36-4 ]	(564.3677, 50869.164)(565.36926, 18295.186)
MF1088	FDB011879	1	2043942	1	1850196	1	2624884	2298327	2307271	2728437	1891960	1	1	1	1	1	1865277	1892184	1799364	1	1	2150395	2784926	2916821	1887372	1994628	1	1	1	2845654	2828051	1	1	1	1	1	2069276	2041507	1896320	1942774	2128750	1	1	1	1	1	FDB011879 [ C6 H11 N O4, db=87.68, overall=87.68, CAS ID=19149-54-3 ]	(144.06538, 213967.84)(145.06859, 15040.521)
MF97	FDB011993	157170	17517088	1	18540456	11967057	301073	1	1	15344202	11609163	8958914	1	11836250	1	10597835	17367712	17438720	221031	1	268959	14175295	16016414	16505816	345058	11599685	10004386	5428716	408067	13854750	364987	16082144	268612	1	285332	245842	368394	443224	1	14884478	16035207	9198386	1360675	10013962	1	9893703	FDB011993 [ C7 H12 O, tgt=69.87, overall=69.87 ]	(112.086716, 14731.665)(116.1069, 302.1)(112.112045, 414650.62)(113.10899, 4685.126)
MF1089	FDB012039	11271804	12703729	11396989	13006397	8674026	13002610	9506782	11317954	11657943	8567068	9993997	8552194	12527959	10029538	10834611	12858051	12277577	12076846	8968754	11382242	10459798	12113623	12082479	8082198	8959476	10357673	6788858	10795064	10763731	10457171	11188949	10237546	11829051	11252352	8748614	11040210	9488345	10721260	10993934	11686180	9867631	6220388	11967828	9596724	11582965	FDB012039 [ C7 H19 N3, db=87.29, overall=87.29, CAS ID=124-20-9 ]	(146.16518, 1514834.1)(147.16824, 116394.72)
MF1090	FDB012063	1114015	1062672	969226	1020247	983506	970922	903610	935788	1067873	949028	938720	950281	1022186	1117857	1012213	1301498	1495995	1014575	1118179	1165683	1165327	1022637	1075192	1012867	903215	1040250	897520	1331520	1020530	971804	1148427	1103524	1204842	1087840	1128262	983875	983671	1239889	1174622	1066243	980844	1093868	1054626	921773	949881	FDB012063 [ C21 H36 O, db=66.59, overall=66.59, CAS ID=501-24-6 ]	(304.29984, 104699.71)(305.30252, 38550.58)
MF1091	FDB012166	1	2873898	1	2643378	1	4765406	4012389	5074997	4488957	4002324	6550900	6057011	8222224	7215889	7107030	1	1	1	1	1	3436074	3973425	4191538	3369892	3154229	5377101	3771149	5305426	5161640	4524811	2334827	1	2340865	1	1	4217786	4476136	4181176	4459549	4798376	5729779	4709420	7568805	5474030	6672239	FDB012166 [ C5 H11 N O2 S, db=79.16, overall=79.16, CAS ID=59-51-8 ]	(150.05827, 275945.16)(151.06122, 18932.367)(172.0409, 17890.635)
MF1092	FDB012183	529228	588566	1538187	499858	1072789	451924	1860635	730728	588659	1511777	1594981	1317197	416813	835384	632701	535136	524003	848281	1224405	668111	587680	451166	726174	1285382	1557947	520564	1572252	645429	1530025	583436	499737	522860	414125	1315721	1052933	558482	1574870	726792	1714414	610524	614670	1683692	570308	1516013	609237	FDB012183 [ C36 H54 N8 O11, db=87.80, overall=87.80 ]	(756.3817, 74238.25)(757.3851, 31067.95)(758.38763, 13208.214)
MF1093	FDB012304	2403940	2690362	2636898	2307048	1760567	3406852	2975531	3078440	3295714	2662111	2918375	2754727	3580419	3252843	2782947	3686049	3706621	3308974	2735920	2840398	3071643	3388194	3517478	2632980	2771392	2694809	1645305	3529016	3157137	2844513	2823135	2654076	2322939	2867519	1746154	3132349	2968080	3021703	2621450	3196025	3174674	1971040	3518163	2891201	3329941	FDB012304 [ C20 H12 N2 O2, db=54.40, overall=54.40, CAS ID=1047-16-1 ]	(313.09625, 30783.64)(351.05136, 13556.604)(335.07773, 86911.78)(336.08008, 4747.0386)
MF1094	FDB012332	1	1	1	1	400646	1	1	1	1	1	782305	888046	884940	999955	959391	956319	1	1	615167	521531	1	1	1	1	1	1	1	1	1359133	1	1	1	963609	1	1	1	1	290820	332300	1	520082	455153	641118	578463	604721	FDB012332 [ C18 H34 O3, db=70.06, overall=70.06, CAS ID=16694-31-8 ]	(299.25827, 15642.8125)(281.24762, 41774.945)(282.25113, 12831.992)(321.2467, 23579.793)
MF1095	FDB012355	2138023	2044707	1864776	2105623	1660121	2658522	2298071	2495948	2569082	2193619	2578704	2205189	2763985	2562505	2713106	2129690	2129464	2170029	1668079	2002532	2403603	2532851	2723066	2132002	2235071	2532401	1556775	2692493	2494456	2393787	1963314	1860490	2109767	1982545	1695433	2487466	2396257	2352585	2581994	2804081	2490680	1198712	2679229	2296818	2602615	FDB012355 [ C28 H31 Cl O10, db=49.14, overall=49.14, CAS ID=70241-09-7 ]	(563.16486, 39493.957)(585.1475, 91794.42)(586.15, 23080.223)
MF1096	FDB012397	30773910	29622132	28053518	32068068	16286925	38416812	27523586	24469398	29601816	16158464	39528204	22621236	41598164	22876388	18776332	36656376	35332056	23773776	16986712	18204940	33034458	34839208	25418246	14961760	16501007	28477118	15547219	23069892	17239490	20324276	25440528	27176504	27296426	29286822	36906388	30068490	17514924	24658656	27016930	42628420	17337142	10678221	24376286	25492004	35266312	FDB012397 [ C6 H13 N O2, db=99.90, overall=99.90, CAS ID=73-32-5 ]	(114.09134, 3123748.0)(115.09465, 210326.78)(116.09759, 15059.755)(136.07437, 32425.889)
MF1097	FDB012444	12043863	8932049	13549833	11585338	10588000	1221831	1097234	921785	1289742	1235092	15698711	17596938	16160822	18864608	20558680	16404565	10977284	6074272	11190296	13749224	897666	706490	848073	870240	884229	12848298	8054353	14187763	18838086	16409203	14918204	15930315	7290168	21197624	26359606	866768	952538	871283	1428298	1457171	16841256	16910080	17415678	15906933	10167769	FDB012444 [ C20 H34 O8, db=97.61, overall=97.61, CAS ID=77-90-7 ]	(827.4395, 31129.703)(403.23233, 719957.1)(404.23645, 168389.48)(405.2389, 46038.81)(385.2166, 10326.398)(441.18948, 20562.438)(425.21487, 364410.66)(426.2185, 98139.02)(427.22226, 23768.854)
MF1098	FDB012738	1178006	1192115	865356	1239200	645457	826467	433252	410906	742489	337306	1	1	541895	1	1	566776	567206	302804	408501	368979	311467	365208	512637	284220	271723	1	1	1	491675	407782	536660	601117	759767	747304	449104	421436	387396	531285	531618	394464	1	1	1	1	1	FDB012738 [ C7 H14 N2 O3, db=46.21, overall=46.21, CAS ID=3081-61-6 ]	(157.09767, 38178.29)(179.08089, 15948.264)
MF1099	FDB012777	1	1	1	1	1	1	1	1	1	1	1	1	1	1	1	561281	622512	699049	566694	574536	1	1	1	1	302769	1	1	1	1	1	1	1	1	1	1	1	1	1	1	1	1	1	1	1	1	FDB012777 [ C33 H52 O9, db=74.71, overall=74.71, CAS ID=56857-65-9 ]	(592.3606, 50280.562)(593.36395, 18037.885)
MF1100	FDB013001	1	1	1	1	1	1	1	1	1	1	1	1	1	1	1	553334	607686	724731	679013	581374	1	1	545834	1	1	1	1	1	1	1	1	1	1	1	1	1	1	1	1	1	1	1	1	501704	1	FDB013001 [ C36 H58 O11, db=66.15, overall=66.15, CAS ID=55306-04-2 ]	(666.3993, 44043.23)(667.40314, 16684.506)
MF1101	FDB013063	1	1	1	1	1	1	1	1	1	1	658443	599297	737353	720543	818033	1	1	1	1	1	582883	668942	768719	1	1	9946401	4991649	10650253	10537961	11387619	1	1	1	1	1	1	1	1	1	1	671095	1	815497	597956	609768	FDB013063 [ C12 H24 N4 O4, db=88.92, overall=88.92, CAS ID=145266-47-3 ]	(288.20422, 308101.62)(289.20834, 38630.13)(290.2098, 4140.925)
MF1102	FDB013069	557661	672885	723421	584793	678035	558154	732898	639649	563573	713226	730427	748730	558182	673918	680479	558266	542600	670819	730325	652587	603791	604850	596737	615911	674227	556160	749638	669965	712141	548987	659497	569922	569050	726252	606065	630544	748846	700218	758088	598020	619835	806771	639418	731800	572110	FDB013069 [ C14 H30 O3, db=73.41, overall=73.41, CAS ID=7779-94-4 ]	(247.22717, 53032.01)(248.23013, 12625.917)(269.21524, 18886.738)
MF1103	FDB013201	705297	678108	609159	702414	617661	2567483	2557006	2602564	2666434	2534788	5699863	5147373	5995262	5573327	5545188	1	579235	645092	1	579406	2267559	2292705	2653824	2264936	1950366	5278835	5159878	5728418	3994659	3743648	1	1	678723	743190	672513	2442370	2546124	2290520	2738480	2601790	5101313	4494986	5488385	5256647	5753521	FDB013201 [ C22 H29 N O15, db=95.12, overall=95.12, CAS ID=218604-48-9 ]	(547.1761, 149200.48)(548.1787, 39098.39)(549.1814, 13654.645)
MF1104	FDB013239	1041298	849350	703525	1169136	336855	899680	578050	1155618	1070750	416786	463794	554169	916760	817660	776101	1297956	1327905	1264404	747628	1335255	3550664	3809906	4218998	1771164	1446245	5005103	2820163	5738415	3633555	3779382	687887	638821	747110	413981	322567	928984	584708	1054834	612511	823743	914434	419593	795598	634579	694835	FDB013239 [ C32 H48 O8, db=82.71, overall=82.71, CAS ID=5988-76-1 ]	(583.3242, 96323.18)(584.3279, 29445.053)(585.3302, 16208.846)(565.3143, 43871.67)(566.3182, 25257.96)
MF1105	FDB013259	32820216	52848632	22991182	48906336	21498550	40585496	27308176	32704988	1	25572192	11770686	28117216	55342628	1	47196328	36930620	46453552	38282676	23899034	30809390	38138560	35854832	30918852	15218095	23899166	12441155	18772542	32785102	30890298	30129444	32227332	31021246	45913720	23638020	23586012	1	27645394	30593750	27648974	44712300	25200016	8649665	47480864	1	44396312	FDB013259 [ C15 H24 O2, db=92.85, overall=92.85 ]	(241.15515, 728718.06)(242.1583, 102825.72)(243.16724, 11542.884)
MF1106	FDB013302	380987	337138	430113	407368	381044	336471	531415	446448	415614	466011	1	1	1	1	1	1	1	1	1	1	1	1	1	1	1	1	1	1	1	1	419503	307062	307962	424354	338305	1	323962	301620	1	1	1	1	1	1	1	FDB013302 [ C29 H42 O19, db=63.55, overall=63.55, CAS ID=234761-04-7 ]	(677.2286, 37771.773)(678.2315, 16870.64)
MF1107	FDB013359	3139783	3238652	2936841	3371567	2377703	3647748	3036527	3481493	3633712	2842504	3673828	3132503	4036677	3556443	3815040	3349259	3157139	3244959	2605268	3048613	3415706	3766353	3772543	2709469	3029746	3575788	2811260	3892369	3746933	3823744	3070019	3118078	3218686	2993304	2482486	3326147	3055042	3324655	3267078	3586141	3565130	2759344	4003304	3095742	3708227	FDB013359 [ H Na2 O4 P, db=47.47, overall=47.47, CAS ID=7558-79-4 ]	(284.889, 24057.5)(306.8783, 15795.864)(142.94809, 52185.062)(180.90417, 259839.73)(164.93016, 289464.66)
MF1108	FDB013597	1	1	1	1	1	1	1	1	1	1	1	1	1	1	1	490208	588477	553770	425292	414905	572782	499310	543135	503869	644384	1	1	1	1	1	1	1	1	1	1	1	1	1	1	1	1	1	1	1	1	FDB013597 [ C41 H70 O12, db=56.97, overall=56.97, CAS ID=59252-86-7 ]	(736.47784, 29543.703)(737.48206, 15515.315)
MF1109	FDB013618	3667894	3887114	3882450	3634103	2878495	3659104	3365183	3442470	3664163	3185039	3702074	3412793	4376417	4173413	3728611	4294002	3410387	3391961	3379298	3950549	3180059	3470065	3518276	3072180	3327700	3387067	4560292	2266414	3679188	2942380	3659479	3517714	3988078	3792177	3170443	3216444	3158696	3549285	3616294	3583786	3392624	4471791	4305769	3195877	3512901	FDB013618 [ C11 H14 O2, db=80.06, overall=80.06, CAS ID=122-70-3 ]	(183.07838, 258493.58)(184.0827, 19674.041)
MF1110	FDB013817	2904325	3365625	2707200	3544501	2504791	1	2101222	1	1	2152000	1	1368363	1816079	1514329	1449901	3057310	3538058	1	2694264	2961740	1	3412851	3262945	1300239	2433479	1523319	1	1892277	1838809	1601901	2374528	2376242	3209360	3100062	2612428	2003383	3452976	1514157	3290101	3396170	1618054	990930	1812700	1419357	1	FDB013817 [ C9 H13 N O4, db=85.87, overall=85.87 ]	(182.08154, 149494.86)(183.08499, 17654.97)(204.07031, 18466.926)
MF1111	FDB013876	1	1	1	1	1	1	1	1	1	1	1	1	1	1	1	463731	459049	518635	442683	461100	1	381966	1	1	1	1	1	1	1	1	1	1	1	1	1	1	1	1	1	1	1	1	1	1	1	FDB013876 [ C32 H48 O6, db=68.40, overall=68.40, CAS ID=112-24-3 ]	(528.366, 46339.06)(529.3698, 14538.575)
MF1112	FDB013927	1	1	1	1	1	1	1	1	1	1	1	1	1	1	1	1	1	1	1	1	1	1	1	1	1	302679	300283	385269	399680	313463	1	1	1	1	1	1	1	1	1	1	1	1	1	1	1	FDB013927 [ C37 H52 O6, db=36.46, overall=36.46, CAS ID=90578-32-8 ]	(593.378, 20035.562)(631.3368, 22799.201)
MF1113	FDB013932	1	1	1	1	1	1	1	1	1	1	1	1	1	1	1	1	1	1	1	1	1	1	1	1	1	835358	421051	924905	952461	1017877	1	1	1	1	1	1	1	1	1	1	1	1	1	1	1	FDB013932 [ C15 H23 N O, db=73.90, overall=73.90 ]	(238.15561, 95220.05)(239.15742, 19798.746)
MF1114	FDB014004	1	1	1	1	1	1	1	1	1	1	1	1	1	1	1	1	1	1	1	1	1	1	1	1	1	1	1	1	1	1	1463867	1199955	1491139	1667436	1049845	1632377	1477002	1299798	1650855	1557563	1384704	424390	1448441	1275136	1356865	FDB014004 [ C30 H46 O4, db=76.19, overall=76.19, CAS ID=112430-68-9 ]	(453.33685, 109474.29)(454.3402, 40191.246)(435.32492, 15160.282)
MF1115	FDB014030	270893	299601	240971	339876	1	357304	273541	258781	301028	1	403826	570131	740681	578751	568506	350365	327858	388717	292189	303104	281894	255306	360739	1	212397	618421	525690	737250	872757	743993	263996	242796	323672	1	1	270446	281895	1	268603	290168	511185	2102941	545277	471160	455456	FDB014030 [ C15 H22 O3, db=59.33, overall=59.33 ]	(233.15196, 45577.58)(234.1612, 12521.035)(215.1407, 4338.901)(255.13477, 14988.577)
MF1116	FDB014063	290718	308594	280466	319057	217054	375149	360464	379238	372558	318242	224365	204797	266053	223995	228101	558602	522781	513564	449534	562016	541943	644005	576345	506542	463685	326528	279614	378398	375786	354510	282609	257028	356830	296337	294223	456423	453407	402440	419185	449967	424372	319336	448464	379359	350880	FDB014063 [ C34 H48 O7, db=56.53, overall=56.53, CAS ID=117383-36-5 ]	(568.3393, 33609.254)(569.34106, 25341.223)
MF1117	FDB014098	114972944	110282432	122027392	124419312	111891808	121360776	139865280	134494144	140692608	129180840	23332820	22804172	18378828	27102060	22542272	1	1	1	1	1	1	417509	1	1	769934	1	1	1	1	332454	127491680	105043936	103870232	123590440	88676128	84722920	92248808	88010160	71251104	53435312	475641	1	1	1	557130	FDB014098 [ C30 H33 O15, db=86.11, overall=86.11 ]	(616.1765, 5553055.5)(617.1796, 2305019.5)(618.1825, 612753.0)(619.1847, 94765.43)(620.18695, 12461.092)(638.1577, 27801.488)
MF1118	FDB014158	1	1	167652	1	131446	1	201323	156156	152767	178731	1	1	1	1	107789	1	1	208954	155246	1	177291	146720	180906	225799	193781	1	1	1	259351	136140	1	1	1	178156	154973	132665	184736	295435	243353	136288	1	1	1	1	1	FDB014158 [ C17 H32 O3, db=47.32, overall=47.32, CAS ID=129099-96-3 ]	(285.23993, 12761.691)(267.23157, 20501.287)
MF1119	FDB014173	1	1	1	341044	1	432818	359641	423638	421509	422798	640481	709482	892124	661918	624395	330141	344731	1	1	1	553673	631030	735774	476886	423019	1012972	653949	969456	721828	770347	301731	1	354542	389534	313009	420385	358242	1	433023	388633	684605	482435	656808	637523	683811	FDB014173 [ C30 H48 O6, db=73.44, overall=73.44, CAS ID=254098-66-3 ]	(504.34467, 52336.07)(505.35046, 17297.34)
MF1120	FDB014192	1	1	1	1	1	1	1	90815	1	1	1	1	1	106250	1	1	1	1	1	1	1	1	1	1	1	1	1	1	1	1	800497	521790	1029130	819831	692890	1118290	985124	1037781	905813	943005	1072221	1	1015524	998604	909744	FDB014192 [ C15 H20 O3, db=47.31, overall=47.31, CAS ID=58989-20-1 ]	(249.15005, 43938.992)(231.13823, 59954.91)(271.13513, 11703.79)
MF1121	FDB014289	601053	601075	796193	765910	716133	837500	587015	571887	668545	576462	591338	555788	695334	752435	808130	527395	623728	503935	1	620469	787551	544941	949978	420102	1	563954	1	581313	612897	529634	846073	1680800	1167610	857950	805902	596271	663780	653822	873595	704086	632866	1	685423	628313	585415	FDB014289 [ C15 H24 O3, db=82.92, overall=82.92, CAS ID=99957-09-2 ]	(235.16902, 73731.77)(236.17099, 12789.349)
MF1122	FDB014364	393098	561072	582864	503186	409915	378439	551750	583167	453518	499562	506077	436882	458944	347773	400235	489043	363445	415257	441392	365529	563919	378726	478984	1	549569	1	454924	386026	427559	1	456868	480811	836380	530494	441351	1	430563	575008	496916	440189	355907	607916	449064	392572	1	FDB014364 [ C22 H44 O2, db=81.91, overall=81.91 ]	(358.36786, 54239.21)(359.37088, 15131.631)
MF1123	FDB014632	1055178	1	1	1	1	549356	1	1	1	1	1	1	532378	483919	516102	1	451921	290614	1	1	1	1	218941	1	1	1636300	2457859	1051349	1244308	1127616	1	1	899430	1	1	705076	1	1	1	920496	1	1	471641	1	1	FDB014632 [ C30 H52 O6, db=75.25, overall=75.25, CAS ID=65694-19-1 ]	(508.3763, 55196.44)(509.37915, 20115.887)
MF1124	FDB014955	825703	955155	949416	885285	745163	874002	1	1048799	836060	802787	1	1	785918	884756	1	897689	675644	892395	804174	940070	917272	839885	1099171	749292	816440	929650	965879	893349	960761	878964	972691	819682	1030329	1	853266	1331031	908139	1052362	1044054	966376	1010894	963233	1	1025236	848478	FDB014955 [ C15 H22 O, db=46.12, overall=46.12, CAS ID=76760-40-2 ]	(219.17398, 32341.154)(201.1632, 52785.02)
MF1125	FDB015128	1	876520	1	1	1	1009197	553103	1	1009511	1	1000173	1	1363265	1120737	1204970	1135609	1	1	1	958516	1	1	1167158	1	1	2262683	978162	2113341	968711	876057	1	1	997217	1	1	1	1	1	833261	1011322	579997	646002	1389405	866347	1209401	FDB015128 [ C23 H34 O5, db=69.97, overall=69.97, CAS ID=288627-10-1 ]	(373.23633, 77204.49)(374.2372, 21788.01)(355.23334, 18010.27)(395.21704, 15984.513)
MF1126	FDB015166	1	1	1	1	1	1	1	1	1	1	1	1	1	1	1	462857	566174	604008	501544	567758	401857	485233	738005	370529	429292	1	1	1	1	1	1	704880	1	1	1	1	1	1	1	1	305451	1	1	758882	1	FDB015166 [ C39 H54 O6, db=61.35, overall=61.35, CAS ID=67911-62-0 ]	(636.4259, 32155.303)(637.4265, 16358.832)
MF1127	FDB015172	1	1	1	2904653	4051269	5931894	2819315	5290763	5831908	6662935	3245813	3797644	4742719	4197884	4073733	7414133	4567675	1	2786126	2612445	1	7073823	1	3466278	4239408	3082439	1	1825838	3741728	3317496	5493414	1	1	4738213	1	1042043	1020601	1605031	5131997	1	5011473	1	1740641	1	3539207	FDB015172 [ C28 H42 O3, db=72.53, overall=72.53, CAS ID=276864-98-3 ]	(426.33875, 109275.42)(427.3408, 30904.373)
MF1128	FDB015186	1	381243	502160	1	355146	1	1	348323	688273	493631	1	1	1	1	1	618399	295792	1	1	596513	1075996	314288	578072	569465	426764	1	1	1	1	328504	340060	914807	531969	1	345129	1	1	1334630	900233	352461	1	1	1	1	1	FDB015186 [ C26 H42 O12, db=71.64, overall=71.64, CAS ID=316141-31-8 ]	(546.269, 64241.285)(547.27216, 18769.174)(528.25824, 15439.987)
MF1129	FDB015275	1	1	1	1	1	1	1	1	1	1	1	1	1	1	1	1	1	1	1	1	1	1	1	1	1	1557967	435707	1789865	1240328	1606506	1	1	1	1	1	1	1	1	1	1	1	1	1	1	1	FDB015275 [ C9 H16 O3, db=77.48, overall=77.48, CAS ID=2308-18-1 ]	(173.11711, 104561.21)(174.1194, 15843.44)(155.1066, 62058.887)
MF99	FDB015510	881375	724579	830008	635136	954618	781755	893604	1	1	1679288	1	757093	1	1	1020593	1000878	1141410	1341740	1022130	1	1	545034	863567	1305595	1	1	853583	923340	792297	1	1588578	2210071	423910	1202852	881195	1284565	791593	1304139	1481465	481370	651095	531216	725957	1059356	1	FDB015510 [ C10 H16 O, tgt=63.37, overall=63.37 ]	(135.11652, 4463.626)(153.4787, 13105.353)(154.12291, 22811.883)(170.1533, 11162.536)(171.15599, 103.43875)(153.88057, 3902.4226)(157.09726, 140729.47)
MF1130	FDB015734	1	575806	797904	1350215	910649	588249	568403	1	1	1	449594	1	1	630033	606425	1	1	1	1	1	1098946	1	1527500	1	1	513549	1	1	530266	1	1060498	3263714	2367369	1304870	1300724	1	532520	725277	2394145	626142	547620	1	1	1	1	FDB015734 [ C14 H22 O2, db=86.09, overall=86.09, CAS ID=24173-71-5 ]	(222.18542, 136635.58)(223.18788, 22410.52)
MF1131	FDB015748	1	1	1	1	1	1	1	1	1	1	1	1	1	1	1	1	1	1	1	1	1	1	560066	327408	1	551354	743983	648982	1008025	1008529	1	1	1	1	1	1	1	1	1	1	459665	1	1	1167951	1	FDB015748 [ C20 H34 O3, db=84.34, overall=84.34, CAS ID=62868-75-1 ]	(323.25827, 88088.61)(324.26157, 20785.352)
MF1132	FDB015793	1	1	1	1	1	1	1	1	1	1	1	1	1	1	1	302985	337203	429269	311381	391331	1	1	1	1	1	1	1	1	1	1	1	1	1	1	1	1	1	1	1	1	1	1	1	1	1	FDB015793 [ C37 H48 O6, db=53.25, overall=53.25, CAS ID=120416-68-4 ]	(606.3783, 27572.178)(607.38654, 15344.088)
MF1133	FDB015802	255512	258468	549247	318874	394029	1	325078	190576	1	276515	1	1	1	1	1	1	181759	292796	287504	273798	1	1	1	1	1	1	1	1	1	1	245166	1	249603	370253	245321	1	254387	1	205580	1	1	1	1	1	1	FDB015802 [ C27 H40 O3, db=56.83, overall=56.83 ]	(395.29636, 15574.458)(417.27808, 28364.514)(418.2732, 11919.32)
MF1134	FDB016108	1	1	1	1	1	3582688	2702473	3419403	3485192	2667947	3854858	3500562	5089142	4310849	4651961	1	1	1	1	1	2714265	3166866	3168140	1	1	3644223	1	3650008	3272386	3391565	1	1	1	1	1	3338436	2987359	3015530	2972159	3535971	3718209	1	4652800	3190787	4220631	FDB016108 [ C5 H10 O3 S, db=79.01, overall=79.01, CAS ID=120-91-2 ]	(133.03175, 221786.72)(134.03516, 14660.772)
MF1135	FDB016148	1	826899	1	1	1	1151378	1273933	1205182	1010227	1166005	1	1	1	1	1	1	1	1	1	1	1	1	1	1	1	1	1	1	1	1	1	1	1	1	1	1	1	1	1	1	1	1	1	1	1	FDB016148 [ C11 H16 O2 S, db=77.87, overall=77.87, CAS ID=55764-28-8 ]	(195.08345, 141728.8)(196.08723, 18210.37)
MF1136	FDB016178	1077774	1328498	1120006	1248118	553823	1538984	1347190	1496391	1512150	752888	429040	388288	479627	1	454847	1215208	1321414	1161380	537841	1070875	1352677	1579731	1520668	1306545	1281593	1	1	1	1543641	1468586	942369	934527	577506	970318	452450	1331797	1343945	1261624	1268504	1283625	416395	661864	497751	1	1	FDB016178 [ C11 H18 N4 O3, db=84.56, overall=84.56 ]	(255.14554, 145600.53)(256.14844, 23576.486)(277.12744, 50896.523)
MF1137	FDB016644	1564293	1830741	1409216	1722232	959902	1722120	1380824	1759790	1594461	936516	1551312	1254390	1885949	1865561	1699247	1881019	1988260	1146101	682852	1391791	1626466	1981068	2009165	744055	1452683	1728119	1	1742715	1584512	1572354	1511377	1708480	1742015	1483263	959743	1546997	1213670	1666511	1524581	1664169	1553585	1	2146935	1334451	1690857	FDB016644 [ C13 H22 O3, db=60.43, overall=60.43 ]	(227.16447, 33577.24)(228.16916, 9144.46)(209.15411, 98351.555)(210.15518, 26293.25)
MF1138	FDB016719	1	1	1	337204	1	2346885	636869	833011	956610	955558	1001616	807062	1159364	972889	1029961	1	550538	1	1	385505	968575	1104397	1075004	746766	729189	850407	609070	944382	983714	856031	1	1	334149	346915	1	930532	870202	715384	826140	1	955278	644493	1080828	809036	1126956	FDB016719 [ C14 H20 O2, db=73.33, overall=73.33, CAS ID=348119-85-7 ]	(203.14313, 53959.74)(204.1385, 6912.14)(225.12094, 20849.668)
MF1139	FDB016752	2938891	3051658	2369115	2849002	2051273	2546891	2356521	2436342	2703333	2141655	2645977	2199061	2582634	2562488	2925530	2781224	2893013	2478173	1738693	2685201	2604577	2520584	2480320	1	2296693	2802313	1	2649414	2403556	2552110	2756491	2843335	2638323	2401068	2043838	2841767	2199190	2374608	2447841	2705661	2659184	1	2856356	2329973	2751440	FDB016752 [ C7 H16 O2, db=86.30, overall=86.30 ]	(115.11164, 164447.11)(116.11442, 14922.06)
MF1140	FDB017060	1	1	1	1	1	1	1	1	1	1	1	1	1	1	1	1	1	345210	1	1	343761	412431	380358	1	1	534767	390961	636226	626113	586918	1	1	1	1	1	1	1	1	1	294955	330006	1	299155	325524	1	FDB017060 [ C35 H56 O10, db=72.80, overall=72.80, CAS ID=67258-70-2 ]	(618.37573, 49398.86)(619.37933, 15754.771)
MF1141	FDB017128	364679	381659	453888	414771	330198	438158	521176	522820	489326	473398	405393	395206	382209	369160	371137	898482	884909	921622	832238	901487	1019736	1055742	1042673	1006789	1019010	1044450	1026853	1227966	1493382	1124731	404604	375449	517149	508100	472429	643817	700531	611560	735785	658313	708909	584507	755140	746899	591440	FDB017128 [ C34 H54 O8, db=81.59, overall=81.59, CAS ID=348144-81-0 ]	(572.37103, 67774.26)(573.3747, 23542.105)(574.3782, 12924.92)
MF1142	FDB017224	1622096	633848	7933692	1189799	1	1560358	532626	1385496	1	1	962995	1	1	1	1	502216	1372226	1447789	730010	452835	2147395	1	1712518	1170833	1	1096398	748553	1	1334474	686845	1376998	1	8738476	1	2724644	4467730	1	1	1	2341017	1	764810	1	3106332	1	FDB017224 [ C37 H64 O9, db=75.74, overall=75.74, CAS ID=340270-88-4 ]	(652.45465, 75745.53)(653.45795, 28175.791)(654.46063, 19732.354)
MF1143	FDB017303	1	1	337416	1	439431	1	1	1	1	1	1	1	1	1	1	1	1	1	1	1	540568	1	596442	1	1	1	1	1	1	1	348502	1687812	1000885	601131	885414	1	1	597848	1073055	1	1	1	1	1	1	FDB017303 [ C23 H32 O3, db=77.95, overall=77.95, CAS ID=51922-18-0 ]	(339.23343, 91277.12)(340.23752, 26953.498)(341.2394, 11128.36)
MF1144	FDB017328	1	1	552880	983123	538317	1	334667	300835	1	1	1	1	1	1	1	1	1	1	1	1	632188	1	652097	1	1	1	1	1	1	1	600793	1668804	1328766	1102507	1032315	1	1	410000	1704986	1	1	1	1	300303	1	FDB017328 [ C21 H36 O3, db=71.05, overall=71.05, CAS ID=139559-06-1 ]	(336.28967, 87744.11)(337.28992, 25250.945)
MF1145	FDB017345	2135975	1677860	2885299	2062838	2900882	1491878	3447858	2448018	1441291	3055775	3127317	3178495	1614931	2599117	1865336	1718906	1922520	2492548	2051091	2410571	2586745	1952534	1862046	2645390	3370376	2142971	2379495	1887934	2817252	2093720	2603006	1543363	1513754	3138688	2684596	1990298	3174586	2436403	2931187	1993493	2523927	1500387	1699331	2920310	2242099	FDB017345 [ C16 H24 O5, db=67.30, overall=67.30, CAS ID=19683-98-8 ]	(279.16028, 115043.69)(280.16586, 25940.777)
MF1146	FDB017527	641813	789036	543242	799256	1	1009323	752910	1025692	958619	841025	815417	830152	1174388	892438	939056	645417	787312	638714	1	609101	540465	674082	670356	1	1	1	1	1	1	1	648271	1	700533	697918	1	881373	951041	798794	924892	911173	894726	1	1081069	701458	916987	FDB017527 [ C9 H16 N2 O4, db=46.90, overall=46.90, CAS ID=146240-19-9 ]	(217.11868, 26132.502)(239.10057, 12987.26)
MF1147	FDB017678	1	1	1	1	1	1	1	1	1	1	1	1	1	1	1	1109328	1019778	997765	913140	992905	2541246	2269076	3220668	2037478	2177354	1378297	1100973	1158031	1433980	1258655	1	1	1	1	1	1	1	1	909701	803390	1825939	1018789	1	3948049	1	FDB017678 [ C42 H61 N O7, db=66.84, overall=66.84, CAS ID=334974-07-1 ]	(692.45105, 65216.07)(693.45544, 30702.572)
MF1148	FDB017679	1	1	1	1	1	1	1	1	1	1	1	1	1	1	1	1721054	1747285	2824020	2472034	2182022	653559	659319	1104844	818339	883698	973578	598205	413846	398773	1	1	1	1	1	296352	561866	1	1	258560	1	775051	1	1	1729332	1	FDB017679 [ C43 H63 N O7, db=4.86, overall=4.86, CAS ID=318996-49-5 ]	(706.46515, 50694.97)(707.5293, 25592.34)(708.464, 14186.447)(688.46594, 19018.4)
MF1149	FDB017785	1805879	1799683	1732432	1861861	1528512	1698409	1611176	1676210	1718926	1499456	1597807	1278088	1606446	1421813	1481259	1958406	1814838	1792600	1694751	1656005	1498843	1739337	1727720	1459350	1506216	1348643	1073650	1428451	1679139	1569381	1669171	1649977	1742649	1702420	1473400	1623711	1589197	1547064	1671713	1687551	1281241	1065352	1497909	1244743	1336018	FDB017785 [ C11 H19 N O9 S2, db=64.30, overall=64.30, CAS ID=19041-09-9 ]	(355.03915, 231197.56)(356.04074, 31706.684)
MF1150	FDB017846	981649	1359304	1514533	810658	1380960	1025335	959365	1377740	2099493	1463317	691573	976875	981410	925917	977879	1962773	1140493	1031338	900970	2093766	3407398	1183441	1978242	1613172	1714103	981493	743604	959989	1039884	1346904	1382684	2701017	1864672	1051919	1320737	1009242	967467	4300710	2657436	1319255	1063181	1	727158	831935	797017	FDB017846 [ C17 H29 N O11, db=74.77, overall=74.77, CAS ID=72229-42-6 ]	(441.20966, 159039.02)(442.2133, 42152.145)(443.21848, 15575.254)
MF1151	FDB017850	1	1	1	1	1	1	1	1	1	442175	447944	399733	447371	418686	419463	1	1	1	1	1	1	1	1	1	1	1	1	1	1	1	1	1	1	1	1	1	1	1	1	1	1	1	1	1	1	FDB017850 [ C16 H27 N O11, db=63.73, overall=63.73, CAS ID=72229-40-4 ]	(427.19028, 48119.74)(428.19897, 12250.195)
MF1152	FDB017942	1	1	1	1	1	1	1	1	1	1	1	1	1	1	1	1	1	1	1	1	1087220	1339018	1790994	821556	841310	7922150	5442507	8300183	5975305	8083023	1	1	1	1	1	1	1	1	1	1	1026647	1	536539	1406961	1	FDB017942 [ C18 H34 O5, db=80.11, overall=80.11, CAS ID=97134-11-7 ]	(335.2194, 220685.58)(336.22092, 51888.168)(337.23248, 17862.73)
MF1153	FDB017987	1252989	1285283	1202750	1237144	1009005	1280300	1114101	1223569	1238869	1070150	1249442	1109909	1368915	1374844	1278589	1358093	1347316	1225418	975348	1293779	1135276	1242397	1365217	931854	1092900	1285344	856868	1267230	1266872	1162571	1323199	1208802	1335486	1295219	1034408	1212565	1128914	1228663	1203580	1321726	1208011	812787	1481532	1201085	1260904	FDB017987 [ C20 H29 N O3, db=57.48, overall=57.48, CAS ID=115421-74-4 ]	(697.4851, 17935.002)(349.24707, 105499.734)(350.24857, 12378.096)
MF1154	FDB018062	502968	541785	567138	510498	475988	471232	560866	494393	486205	498477	557700	506323	529085	593824	528387	442513	480547	504366	532397	523867	443947	463504	528070	484337	499768	482936	547374	474867	532195	452801	526257	492652	499442	568578	455748	512381	553768	532010	525470	522436	476305	537276	513045	529908	488999	FDB018062 [ C10 H19 N O7, db=61.66, overall=61.66, CAS ID=10003-63-1 ]	(283.1501, 52552.016)(284.1535, 14946.366)
MF1155	FDB018077	258036	199677	385832	281211	230508	212244	368847	323897	314728	320217	1	1	1	1	1	1	1	1	1	1	1	1	1	1	1	1	1	1	1	1	198334	150083	1	214514	1	1	1	1	1	1	1	1	1	1	1	FDB018077 [ C41 H55 N9 O14, db=59.33, overall=59.33, CAS ID=139626-31-6 ]	(898.3956, 29176.748)(899.39856, 17748.098)
MF1156	FDB018095	4177610	4675778	3868785	4653163	3722132	4266461	3468699	4084657	4059831	3762806	3931952	3946006	4418919	4030906	4289650	4173197	4633112	4372989	3264499	3914204	2626373	3067126	3248927	2307468	2220741	3413744	2512278	3860775	3789468	3600982	3779886	3343808	4317202	3886556	3480540	3711246	3721759	3282273	3673450	3736452	4014771	2933222	4667382	3540048	4089071	FDB018095 [ C19 H34 O9, db=78.27, overall=78.27, CAS ID=141897-12-3 ]	(407.22864, 163843.02)(408.23172, 39214.945)
MF1157	FDB018209	4449753	6404246	7337219	4147245	6306315	4905461	4149311	5724569	10491173	7451143	3228563	4271854	4906720	4545021	4562398	9615339	5449984	4451233	4564627	9501291	15460122	5990062	8871786	8554226	7506710	4554809	4165160	4482337	4691476	5872145	6208556	12970344	8322434	4543143	6304549	4431427	4237658	18794636	13006528	6251387	4610876	2385643	3429080	3699198	3602918	FDB018209 [ C24 H32 O7, db=93.65, overall=93.65, CAS ID=101901-55-7 ]	(415.21292, 662389.44)(416.21658, 177488.55)(417.2212, 34215.66)(418.2226, 8872.951)(437.19504, 17005.361)
MF1158	FDB018271	1	1	1	1317282	2224917	2123285	1775697	3076368	3897224	3676625	1708565	2262770	2460956	2110343	2093232	3512596	2303701	1	943466	1430095	1	3303182	1	2983314	931547	692953	1	1	1040744	826884	2862184	3493113	1	2599914	1	1	1	1	2888298	1	2567667	1	1	1	2164320	FDB018271 [ C27 H45 N O3, db=73.96, overall=73.96, CAS ID=138665-46-0 ]	(414.33853, 66967.03)(415.34186, 17921.416)
MF1159	FDB018397	2524887	2393299	2564906	2696791	2303879	2591014	2938236	2820396	3016402	2661938	413972	398241	292659	504527	412836	1	1	1	1	1	1	1	1	1	1	1	1	1	1	1	2688678	2260784	2303868	2513780	1904152	1859195	1954451	1820414	1464913	1133561	1	1	1	1	1	FDB018397 [ C34 H38 O16, db=97.62, overall=97.62, CAS ID=133882-75-4 ]	(685.21313, 152352.56)(686.21576, 60575.555)(687.21893, 17684.066)
MF1160	FDB018410	334272	1	1	1	1	1	1	1	1	1	402852	450818	396503	527519	637208	481246	1	1	1	377570	1	1	1	1	1	385778	1	413421	444058	475465	429361	476178	1	523290	633593	1	1	1	1	1	504168	1	456560	398070	1	FDB018410 [ C14 H20 O5, db=71.93, overall=71.93, CAS ID=144841-11-2 ]	(269.13895, 60250.105)(270.14252, 14387.278)
MF1161	FDB018537	1	287248	295287	299996	1	313066	319315	278955	342578	284180	1	1	1	1	1	1	1	1	1	1	1	1	1	1	1	1	1	1	1	1	305036	1	1	292847	1	1	1	1	1	1	1	1	1	1	1	FDB018537 [ C29 H30 O12, db=60.94, overall=60.94, CAS ID=73485-93-5 ]	(570.1713, 30553.266)(571.17444, 12762.029)
MF1162	FDB018548	1	1	1	1	1	1	1	1	1	1	1	1	1	1	1	843646	1	343098	350682	470225	538378	595834	317376	1082232	1081754	1180829	624209	1069513	1042985	1131393	308317	120715	498753	1	297863	1	239796	1	393092	398501	381450	1	122511	1	1	FDB018548 [ C30 H50 O9, db=63.11, overall=63.11, CAS ID=335157-20-5 ]	(536.3346, 36397.676)(537.33813, 17906.22)(518.4197, 24731.973)(519.665, 12581.918)(520.34, 5419.66)
MF1163	FDB018552	1	1	1	1	1	1	1	1	1	1	1	1	1	1	1	575754	649539	851058	734953	711852	1	1	1	1	1	1	1	1	1	1	1	1	1	1	1	1	1	1	1	1	1	1	1	1	1	FDB018552 [ C34 H56 O8, db=74.06, overall=74.06, CAS ID=140447-21-8 ]	(592.39734, 57255.742)(593.40076, 21322.87)
MF1164	FDB018588	1	1	1	1	1	495579	1	494427	1	431284	1	577703	648082	585378	1	1	393796	1	1	1	970932	1061812	1312862	917943	907587	1	1377148	3016199	2883082	2770510	1	1	408112	1	1	440567	1	1	460270	1	1	1	1	595516	492294	FDB018588 [ C31 H42 O3, db=69.59, overall=69.59 ]	(480.34634, 68662.16)(481.35147, 19668.547)(482.35632, 13625.828)
MF1165	FDB018605	540980	628247	497835	562116	485151	1081613	774462	1036735	883759	833941	1211063	1122590	1581830	1350686	1460558	545950	595252	589517	415401	567994	993066	987958	1091246	690785	664602	1018707	857343	1054631	1096479	1233180	547370	410266	612682	562148	530880	1065492	1112994	792082	1017299	1194375	1315661	789118	1327220	1043419	1280994	FDB018605 [ C18 H22 O5, db=82.15, overall=82.15, CAS ID=36455-70-6 ]	(623.26166, 13016.751)(301.14435, 63439.273)(302.14816, 11551.958)(323.12662, 28639.584)
MF1166	FDB018660	1	1	1	1	1	1	1	1	1	1	1	1	1	1	1	638308	709378	823358	706316	781525	422280	415112	515261	381756	444841	1	1	1	1	1	1	1	1	1	1	1	1	1	1	1	1	1	1	553417	1	FDB018660 [ C37 H54 O6, db=63.60, overall=63.60, CAS ID=137592-05-3 ]	(594.41254, 41429.684)(595.4187, 15862.685)
MF1167	FDB018711	8498093	10437903	9040047	8447298	6954666	12717732	12313826	12970751	11361338	10684624	1068791	966359	1023716	1074845	1087226	1	1	1	1	1	1	1	1	1	1	1	1	1	1	1	5635966	6481901	5065106	5491013	5209401	7612912	8825671	9100728	7618031	7864789	1	1	1	1	1	FDB018711 [ C28 H26 O18, db=55.46, overall=55.46, CAS ID=89927-26-4 ]	(650.1382, 495394.6)(651.14087, 202217.08)
MF1168	FDB019032	1	1	1	1	1	1	1	1	1	1	1	1	1	1	1	2531170	2121676	3242658	2705952	2658529	2510139	2437701	4354416	2152835	2721999	886146	732189	706562	1016522	811042	1	1	1	1	434942	485745	535085	401697	736849	737733	1510313	653999	532038	4098719	1	FDB019032 [ C36 H62 O11, db=88.11, overall=88.11, CAS ID=343780-67-6 ]	(652.419, 108024.63)(653.4231, 40511.734)(654.4259, 17835.832)(634.41327, 22194.56)(635.41504, 16070.785)
MF1169	FDB019174	1	1	1	1	1	1	1	1	1	1	1	1	1	1	1	336073	433169	399646	355757	430518	1	1	1	1	1	1	1	1	1	1	1	1	1	1	1	1	1	1	1	1	1	1	1	1	1	FDB019174 [ C32 H56 O13, db=64.12, overall=64.12 ]	(648.3926, 40950.258)(649.3971, 14988.014)
MF1170	FDB019222	6258533	6317423	5573474	6469343	4942768	6632476	6050940	5635680	5826004	5455200	5921438	5836920	6850012	6512356	6533052	6300486	6367232	5975212	5645266	7041874	5620002	6225011	6511869	4866764	5757610	5685952	5230510	6235265	6167650	5617437	5530505	5431788	6946294	6195833	4944179	6125357	5617726	5965661	6439863	7052552	5752032	3949370	6287303	5665798	6245694	FDB019222 [ C25 H36 O5, db=81.14, overall=81.14, CAS ID=18944-21-3 ]	(399.2511, 554998.3)(400.25403, 113950.29)(401.25516, 26594.133)(421.23087, 15880.21)
MF1171	FDB019229	1	1	1108278	1	1	872260	616656	1	1	1	1	1	1	1	1	5971570	5398474	4826142	4498591	5615868	14056668	12983687	20113736	9724067	9915456	26216444	18942868	27945696	29104900	27479548	1873408	2483626	4005798	2446418	3456279	3919348	3944292	3336057	5051501	5668363	11524678	3594968	6625152	25118624	4360699	FDB019229 [ C18 H30 O3, db=0.00, overall=0.00, CAS ID=92745-17-0 ]	(295.2269, 417524.2)(296.22952, 85306.09)(297.2348, 17103.354)(277.24542, 525761.1)(278.21878, 124198.0)(317.2105, 71379.7)(318.2074, 28711.37)
MF1172	FDB019259	632445	727691	518581	727310	484246	544582	574649	520471	293260	533974	287543	347638	413426	403732	367005	1	1	1	1	1	1	1	1	1	1	1	1	1	1	1	1	1	1	1	1	1	1	1	1	1	1	1	1	1	1	FDB019259 [ C30 H40 O9, db=72.44, overall=72.44 ]	(526.25793, 58451.25)(527.26105, 18036.0)
MF1173	FDB019286	25601368	26516482	21119172	27264050	18055286	35563360	28655156	35267344	34609768	28140516	33183840	30620762	43349228	37047524	39320420	25341438	27281720	25521842	12871719	25406702	35151748	38064192	38393908	19898972	20896776	33920840	17723840	35978832	31997678	34737112	23907910	21492648	25991634	21869876	17432920	38012168	33986112	32433422	33743056	38550528	36371460	17234856	38550492	30597336	37613696	FDB019286 [ C8 H11 N O, db=97.78, overall=97.78, CAS ID=104704-30-5 ]	(120.080154, 3292907.0)(121.0834, 298629.12)(122.09428, 10350.841)
MF1174	FDB019500	6048232	6551874	6676039	6843398	6384385	6650308	6313039	6969169	6675940	5299077	7072439	6314417	7838188	7332651	7070833	6460863	7084777	6873691	7435633	6323271	5699012	6469411	6359709	6799653	6264303	6518137	8037824	6657638	6841476	6303122	6407304	6213595	6396554	6924938	6246173	6137866	6034181	6615919	7298356	6075456	6269927	7358943	7821320	7163917	6690791	FDB019500 [ C11 H21 O6, db=94.36, overall=94.36, CAS ID=128331-48-6 ]	(249.15623, 526496.2)(250.1592, 59204.15)(251.15736, 13699.711)
MF1175	FDB019501	1	1	1	1	1	1255066	901071	1284482	1172261	1003901	1496262	1412076	1965686	1174671	1740351	1	1	1	1	1	1541129	1741276	1757822	1133031	1179113	1508682	1361542	1973120	2028777	2016477	1	1	1	1	1	1246157	1304485	1011010	1205918	1202254	1524216	1402913	1714879	1416648	1587190	FDB019501 [ C13 H25 O6, db=46.47, overall=46.47, CAS ID=128331-45-3 ]	(260.16238, 73097.8)(282.14374, 23898.025)
MF1176	FDB019560	1	1	1	1	1	284420	264945	342565	255281	264615	1	1	1	1	1	1	1	1	1	1	1	1	1	1	1	1	1	1	1	1	1	1	1	1	1	1	1	1	1	1	1	1	1	1	1	FDB019560 [ C33 H32 N2 O15, db=57.18, overall=57.18, CAS ID=143062-65-1 ]	(719.17096, 24488.156)(720.1755, 12527.15)
MF1177	FDB019599	650709	603826	656548	555914	601877	574781	604890	531854	672229	622743	601807	612678	569737	616831	567037	673147	701445	617140	624335	692789	613390	574605	644230	588883	617330	561756	525761	685324	611758	552722	624138	612890	707943	704274	659359	565143	617369	764382	808214	619875	540582	630618	593622	599214	546677	FDB019599 [ C23 H43 N O, db=82.73, overall=82.73 ]	(332.33115, 72797.43)(333.33432, 20852.002)
MF1178	FDB019710	1	1	1	1	1	2182125	2024676	2811426	4068800	2022798	3803039	4419881	6957747	7204036	5718579	1	1	1	1	1	1	824164	1014243	1	791697	6964833	3276585	6341752	4260171	4388074	1	1	1	1	1	1002164	801702	992332	958324	1233917	7588204	4275119	6192345	9264110	5131699	FDB019710 [ C10 H11 N O, db=86.55, overall=86.55, CAS ID=97073-00-2 ]	(144.081, 500122.72)(145.08476, 59571.105)
MF1179	FDB019934	778404	1	790873	794554	1	755047	654575	693929	733446	1	769638	628835	829826	982352	725425	821011	758785	1	1	757285	766634	763572	854553	1	1	1	1	763565	775796	682046	1	824377	816195	820169	1	744939	676228	772024	759877	753184	759449	1	808000	695387	818828	FDB019934 [ C8 H14 O5, db=47.21, overall=47.21, CAS ID=691-84-9 ]	(173.08112, 45163.145)(155.07062, 12095.106)
MF1180	FDB020023	5263871	6341555	5024037	6147906	4877448	6449775	4863431	5478874	6068424	4839885	1	5230075	1	5969778	1	1	6653052	6325914	4059010	5022958	5649474	1	6535514	4623663	4857307	6470722	4323250	1	5617867	5585758	1	5309762	6447450	5137723	4574277	5365852	4029496	4873447	5129917	5922901	5818449	4767136	1	5266958	6167919	FDB020023 [ C12 H13 N5, db=94.13, overall=94.13 ]	(245.15007, 470582.53)(246.15372, 64824.9)(247.1639, 7554.1055)
MF1181	FDB020156	1	1	1	1	1	1	1	1	1	1	1	1	1	1	1	1	1	1	1	1	584870	808417	860009	510618	1	753619	1150329	1150520	1173007	1059214	1	1	1	1	1	1	1	1	1	1	842708	1	1	1517783	1	FDB020156 [ C18 H33 Na O2, db=82.88, overall=82.88, CAS ID=143-19-1 ]	(323.258, 34239.35)(324.26144, 14744.365)(305.24603, 69875.16)(306.24982, 13494.318)
MF1182	FDB020261	1	1	1	1	1	1	1	1	1	1	1	1	1	1	1	1007068	947962	2038188	1	2124886	1299350	1183463	548096	707163	510158	441175	1	416589	475492	1	1	1	1	1	1	1	1	285465	1	1	1050530	1	522886	1195776	1	FDB020261 [ C35 H56 O8, db=47.44, overall=47.44, CAS ID=151890-02-7 ]	(622.47296, 44710.016)(623.4141, 25251.264)(604.3973, 64317.164)
MF1183	FDB020443	1	1	1	1	1	1	1	1	1	1	1	1	1	1	1	963483	456931	817922	1368824	1429520	1	1	312320	1	1	1	1	1	1	1	1	1	1	1	1	1	1	1	1	1	1	1	1	420365	1	FDB020443 [ C39 H54 O8, db=58.42, overall=58.42, CAS ID=144604-16-0 ]	(668.4153, 15852.964)(650.40765, 46412.945)(651.40936, 24187.379)
MF1184	FDB020462	1	1	1	1	1	1	1	1	1	1	1	1	1	1	1	1	1	245188	1	1	434479	400152	566593	252932	344645	1	1	1	1	1	1	1	309785	284702	1	1	1	1	1	1	1	1	1	477710	348372	FDB020462 [ C39 H54 O7, db=67.82, overall=67.82, CAS ID=144624-03-3 ]	(652.4198, 31566.066)(653.4249, 14109.303)
MF1185	FDB020465	476267	508415	553489	560319	461077	534659	492618	592407	648015	482383	571162	495264	392969	542123	528142	544957	515456	507154	471209	511374	483416	499364	508210	468120	543939	507509	1	1	532115	496999	530915	460928	449427	548623	432969	542077	543116	564915	525297	544102	464864	1	594966	567244	541625	FDB020465 [ C19 H32 O7, db=69.66, overall=69.66, CAS ID=62512-23-6 ]	(372.2391, 45455.836)(373.23633, 7105.94)
MF1186	FDB020761	829176	1	1	1521469	558178	1	203024	1	713267	991465	565218	361432	1	1	1	1	1	1	1	869208	1540694	1	594928	661606	424395	238387	225460	1	1	1	1033635	618838	158017	630585	697661	1	186285	1	623254	265603	1	420282	323127	1	498740	FDB020761 [ C35 H62 O3, db=0.00, overall=0.00, CAS ID=151592-70-0 ]	(531.47546, 11512.442)(569.47864, 14866.626)(570.4501, 17477.197)(570.45605, 12480.05)(554.1823, 18303.236)(554.45544, 12967.606)
MF1187	FDB020836	1737095	1701208	1542704	1725087	1675350	1530659	1769472	1728500	1636646	1591563	1485513	1646701	1332526	1803252	1643604	1928946	1817642	1683297	1079627	1755351	1705861	1658878	1432681	1516212	1851016	1704699	1	1639798	1774461	1603940	1674636	1363176	1651472	1822685	1498059	1552894	1680513	1953523	1763999	1992949	1795006	1	1722361	1604123	1712634	FDB020836 [ C17 H26 O5, db=42.58, overall=42.58, CAS ID=162232-32-8 ]	(311.18655, 155729.69)(293.18265, 17553.03)(333.1686, 17559.79)
MF1188	FDB020896	954373	827511	910046	889625	849020	1074900	839034	832101	912516	779610	733001	701721	800950	643411	787354	1755676	1786604	1281392	1296918	1503924	1650532	1722954	1708157	1449640	1301138	2310568	1981518	2531806	2267349	2095768	1135929	1075529	2572721	1230500	1563390	1	1238064	904717	1208021	1347162	904207	752054	1020120	862502	799441	FDB020896 [ C32 H48 O7, db=75.00, overall=75.00, CAS ID=171499-81-3 ]	(544.3398, 114555.09)(545.34265, 42152.137)
MF1189	FDB020923	1	1	1	1	1	1	689522	1	1	635907	1	1	1	1	1	1	1	1	739893	1	1	1	1	1	1	523611	480052	622120	755473	658569	1	1	1	1	1	1	1	1	1	1	1	1	1	1	1	FDB020923 [ C28 H42 O, db=79.75, overall=79.75, CAS ID=104729-39-7 ]	(394.34628, 62236.766)(395.3486, 17599.027)
MF363	FDB020986	551402	561175	1	821343	471671	529990	748522	475600	494834	362182	1	290414	567406	467397	595281	1	380867	550188	1	786317	464287	551875	544493	370169	404428	1	181898	463305	519620	523293	421455	374970	1	1	370037	466710	418326	407641	406820	444526	340439	1	1	1	1	FDB020986 [ C9H16O2, tgt=60.83, overall=60.83]	(158.11836, 747165.4)(159.12146, 65326.992)(160.12975, 16224.775)(140.10753, 47136.54)(160.1337, 8412.383)(141.59196, 8184.4927)(174.27016, 11401.778)(175.1464, 777.9)(182.24252, 5160.076)(183.24207, 24845.1)(184.11397, 70865.17)(161.09608, 7040.6855)
MF1190	FDB021381	1	1	1	1	1	1	1	1	1	1	1	1	1	1	1	1	1	1	1	1	502167	534470	502138	379797	336551	487887	389866	562213	518224	544592	1	1	1	1	1	1	1	1	1	257078	1	1	1	1	1	FDB021381 [ C32 H45 N O4, db=74.37, overall=74.37, CAS ID=173792-58-0 ]	(530.3243, 52593.13)(531.32965, 17501.674)
MF1191	FDB021530	931418	959943	1740424	901032	1593829	1073183	1780358	1364228	1214322	1718995	1074679	1697618	1189243	1070022	1025573	2219834	2511417	2160288	2387378	2075913	2165194	2517461	2541447	2550610	2869399	3300487	3079012	3792685	3820930	3553948	1028896	905325	1297322	1898291	1731715	1557491	2005768	1248636	1513475	1623195	1705337	1641213	1484440	1845845	1363766	FDB021530 [ C32 H50 O7, db=56.65, overall=56.65, CAS ID=182173-50-8 ]	(546.3557, 131368.25)(547.35944, 43985.188)(548.3512, 50416.652)
MF1192	FDB021681	868260	840532	738284	898284	669630	1127538	940012	1037825	1074014	903718	1051294	912531	1163331	1059256	1127598	886860	895638	902855	687067	809955	1007204	1051700	1140362	907394	924848	1041595	648310	1130594	999841	986311	788288	743224	900282	805363	670271	1035544	981189	973425	1069771	1181441	1031059	424427	1105679	950348	1085221	FDB021681 [ C27 H31 O14, db=47.14, overall=47.14, CAS ID=33978-17-5 ]	(602.16113, 45913.348)(584.1505, 21528.598)
MF1193	FDB021802	23167844	24364340	22553016	24703782	18593064	25723504	22190872	23886284	25277208	20519524	25421434	21822948	26875112	24757112	25444876	24288394	23805254	23082868	18896856	21711256	23475580	26461056	25642880	20101754	23220628	26029220	21052228	26459008	24983048	23536972	21711980	22479268	22839994	21956890	18254664	22655396	20805860	22793800	22988228	23961832	22771396	22205484	26138440	21615774	23976206	FDB021802 [ C8 H20 N O6 P, db=99.03, overall=99.03, CAS ID=28319-77-9 ]	(537.1941, 53675.562)(258.11063, 1433198.4)(259.114, 127264.69)(260.11517, 22458.498)(296.06644, 1228520.6)(297.06958, 110368.21)(280.09253, 1686688.5)(281.09543, 162741.52)(282.09683, 27031.79)
MF1194	FDB021867	3781010	3912397	3024154	3832255	2563554	1	4027763	5030294	6267612	3744296	3899541	2691185	4981134	4299247	5062035	4378603	4384844	3602283	1	3877613	5810892	6704712	1	2429339	3737544	5085671	1	5184444	4927722	1	3742596	3406819	3358581	2171562	1	5428523	3520906	4139006	3948019	5247946	4423266	1	4446669	3304243	3949144	FDB021867 [ C4 H8 O3, db=87.85, overall=87.85, CAS ID=600-15-7 ]	(207.1319, 11345.75)(104.07069, 339203.62)(105.07394, 16298.872)
MF1195	FDB021871	2625503	2703367	2135066	2654644	1605688	2590252	1850212	2217270	2589381	1663319	2182483	1775341	2587248	2386962	2652031	2646847	2587227	2239209	1329608	2242238	2354138	2537499	2419238	1460441	1949591	2566956	975298	3498388	2179936	2431435	2369329	2682798	2522155	2061402	1457980	2480500	1807379	2331410	2040008	2637156	2401445	1032663	2519387	1908308	2474161	FDB021871 [ C9 H13 N3 O4, db=85.82, overall=85.82, CAS ID=951-77-9 ]	(210.08788, 355489.78)(211.09096, 38360.836)(232.06953, 14572.951)
MF1196	FDB021903	15705305	17227498	15170054	16645582	12673096	16942162	14496013	15815564	16542815	13772276	11619232	9655190	12833841	11475889	12094125	16171802	16752748	15792308	12772181	14719067	15056464	17230598	16094868	12890859	14484122	11642862	9287122	11483718	16307984	15057629	15107500	14965177	14773653	14330307	11394138	15371346	14467892	14732498	15224868	15849195	10770858	9732658	12805656	9877338	11473045	FDB021903 [ C10 H16 N4 O3, db=98.65, overall=98.65, CAS ID=584-85-0 ]	(241.12997, 1367251.2)(242.13286, 158271.8)(243.1349, 17992.498)(279.0859, 284212.97)(263.11212, 644585.1)(264.11484, 78713.8)
MF1197	FDB021904	209558992	208241120	311920928	231847792	154663040	61947644	71771328	78106864	63882024	56477448	19309310	14114889	17815166	16884494	17631632	337632896	363139552	219754464	1	196945648	37839028	40556248	40689144	30666944	36909576	11795438	1	11223656	1	1	209799312	188029888	1	210577648	159378992	113728136	93760872	157914544	99472416	113499848	17528738	1	17656590	16596061	28002756	FDB021904 [ C9 H17 N O4, db=99.00, overall=99.00, CAS ID=870-77-9 ]	(204.12344, 5695807.5)(205.12672, 561827.9)(206.1294, 63160.613)(207.13191, 2197.2524)(226.10608, 23426.17)
MF1198	FDB021910	9156392	8327932	10368792	1	8215469	5334394	3839515	1	4544677	3961832	3757370	3215064	5309792	5616282	3500533	1	8419673	10279274	8249672	8657358	4167880	4985932	4341006	4175659	4031106	4301000	1	4000698	4309174	1	8580208	1	14953220	14284267	8571072	6187563	3978921	3684260	4153226	6076728	4499420	2312492	3523554	3344212	3264595	FDB021910 [ C23 H45 N O4, db=85.55, overall=85.55, CAS ID=2364-67-2 ]	(400.34213, 526299.44)(401.3445, 192509.31)(402.3483, 41328.06)
MF1199	FDB021919	1805431	2089396	4005946	2033593	3431386	1538673	2307286	2434274	2094995	2498037	3086397	2406883	1	2482806	2175177	2126229	1848558	3958887	2980122	2598562	2580920	1323433	1557460	2767323	2402349	1232610	2345402	1340900	2597186	1579771	1891635	2805239	2184984	3517771	3325135	2104212	2343308	3141736	2663796	1566198	2169666	1407712	1	3006202	2210172	FDB021919 [ C18 H37 N O2, db=85.35, overall=85.35, CAS ID=123-78-4 ]	(300.29187, 13568.123)(282.27933, 172188.7)(283.28226, 37690.367)
MF1200	FDB021924	6599920	4858686	5539000	9276080	28949224	7048034	7803610	6677216	18562138	17606050	20332250	5224712	3320312	4363350	6887096	52685712	4397925	7055529	9296498	12325801	6351306	6437382	4284952	5205600	6452189	8512547	4493797	7926994	14786527	5977670	8934395	4307863	26225356	14630418	6401093	22266256	5591149	6335114	26496774	6056350	16973256	1	4177111	1	56152784	FDB021924 [ C18 H39 N O2, db=92.11, overall=92.11, CAS ID=764-22-7 ]	(284.2952, 576578.9)(285.29846, 117780.45)(286.3003, 41797.473)(306.26288, 13091.344)
MF1201	FDB022005	4635439	4739279	5606819	5404803	5608967	4274084	5974904	5872991	4637009	5199853	5863481	5063776	4191071	5409333	5437582	4711456	4144477	5971447	5260841	5763956	6185056	4320451	4781056	5619825	6066484	4739247	5823281	4608735	5627902	4823704	5115025	5320318	5190350	6013110	5628649	5496129	5544394	6056654	5971763	4226762	6124764	4176040	4227029	5057252	5637931	FDB022005 [ C12 H24 O3, db=98.27, overall=98.27, CAS ID=1883-13-2 ]	(419.3149, 3750.54)(199.16934, 466705.34)(200.17244, 69673.06)(201.1739, 12976.173)
MF1202	FDB022039	21112648	21680000	29891978	19083100	28535788	18797314	36769316	25697080	19476916	29308832	31120316	31402512	22652108	26625294	20269624	21527774	19833068	24547688	26348572	23181244	23595948	19879110	19790322	29612164	32470866	19161046	41895752	19766482	28957900	21050018	24624664	19852756	20595658	31534574	27159006	23173972	31566616	24512864	29845006	20011000	22581202	40592112	19438078	30603288	20241896	FDB022039 [ C24 H40 O5, db=97.85, overall=97.85, CAS ID=63324-20-9 ]	(781.55664, 67842.1)(803.8449, 34461.27)(804.5513, 30016.303)(391.28513, 840813.06)(392.2882, 227812.84)(393.291, 46114.492)(429.24268, 16367.651)(413.26706, 441076.3)(414.27036, 122041.4)(415.26956, 28100.166)
MF1203	FDB022067	124283376	176741904	153644896	178737456	135914912	191929360	150912160	172296224	187883104	148007248	180630816	158555872	207362528	183089952	200973136	174143936	180812448	171863872	127406120	166338528	180432384	197225136	196667280	142775184	155981296	187158192	117647776	197676288	177372496	184478576	157822272	155813776	177977888	163182368	97378992	188726608	166963104	173444352	168696240	198276592	180576800	91712536	199944944	162526192	193031984	FDB022067 [ C10 H12 N4 O5, db=95.74, overall=95.74, CAS ID=16220-07-8 ]	(538.1726, 30738.775)(269.08887, 617340.8)(270.09177, 77217.97)(271.09335, 12317.746)(307.04486, 943900.56)(308.04764, 115746.51)(291.071, 3913476.2)(292.074, 480334.12)(293.07568, 66038.445)
MF1204	FDB022088	6203801	5696246	6334500	5605767	6010203	1672936	2532516	2090142	1842204	2485081	2108952	2075331	1700989	2099704	1656966	4434443	4983421	2481995	5272900	6127071	2450967	2056843	1314766	2506329	2340764	1807200	1846501	2324749	2996106	2277560	6287131	4395415	5966924	8251928	6391642	2426320	2896483	2471437	2839039	2153189	1940654	1631988	2080632	2135815	1771912	FDB022088 [ C27 H48 O4, db=47.59, overall=47.59, CAS ID=60257-29-6 ]	(472.39908, 30506.447)(473.40125, 13858.94)(454.38898, 403993.8)
MF1205	FDB022116	1726491	1743154	1770243	1706422	1693639	594808	632574	560070	595832	739904	631437	596654	580687	537304	607902	1331214	1531763	1685479	1304443	1473164	442681	458159	497465	613652	507147	268531	1	426053	456655	341302	1500672	1269044	1907978	2229191	2006516	552558	751267	556728	731103	571381	465045	1	585091	561277	516072	FDB022116 [ C27 H48 O5, db=76.36, overall=76.36, CAS ID=58469-95-7 ]	(452.37302, 95761.555)(453.37274, 30275.383)(454.3772, 12391.1455)
MF1206	FDB022126	430642	417552	487951	424269	417691	423317	575446	460461	397963	1	459119	510815	437672	459697	391774	412347	453474	478278	587394	1	369152	398024	419069	577699	375196	389533	1	391050	686545	412066	418356	342161	421703	461451	481638	428048	593769	498101	571680	419710	365426	989934	467297	438467	386565	FDB022126 [ C30 H30 N4 O4, db=47.61, overall=47.61, CAS ID=448-65-7 ]	(533.216, 50368.305)(267.1153, 30496.791)
MF1207	FDB022161	935111	894790	805743	1126116	1122570	583869	745363	529257	548259	635534	1	1	308081	329466	1	640813	670772	853212	875290	872672	1	1	1	1	1	1	1	1	1	1	664939	478287	874896	854920	721862	422517	553359	360256	428330	296780	1	1	1	1	1	FDB022161 [ C24 H47 N O7, db=78.55, overall=78.55, CAS ID=2238-90-6 ]	(444.33102, 60884.527)(445.3348, 17786.809)(426.3153, 23526.979)(427.32043, 15316.104)
MF1208	FDB022192	1	1	1	1	1	1	1	1	1	1	1	1	1	1	1	1	1	1	1	1	548919	591973	700094	1	462283	4562954	2320041	4321481	4503350	4507614	1	1	1	1	1	1	1	1	1	1	1	1	1	1	1	FDB022192 [ C13 H25 N O4, db=72.63, overall=72.63, CAS ID=6418-78-6 ]	(295.22693, 144989.42)(296.22928, 31294.611)(277.2124, 159149.17)(278.21588, 37962.242)
MF1209	FDB022198	5117207	5319890	4918457	5234784	4183089	5163218	4746251	4815745	5188432	4391824	4973805	4453152	5551251	5337007	5145334	4772339	5220268	4757323	4136402	5394076	5006663	4665559	5237936	4175409	4605866	5058156	3767231	5078957	4814253	5064377	4995713	5123996	5352016	5009267	4130819	5015376	4619655	5097874	4996138	5446837	5333987	3620214	5530048	4586367	5184871	FDB022198 [ C23 H43 N O6, db=67.74, overall=67.74, CAS ID=42150-38-9 ]	(823.6009, 38730.83)(824.6038, 19642.545)(845.5824, 13402.381)(412.3054, 394941.28)(413.30817, 56111.945)
MF1210	FDB022213	71786296	83365856	65589860	75430768	56985764	4391733	1	1	1	1	1	1	1	1	1	69956864	72417992	79258240	60107540	74775632	4826135	5008588	5682091	1	3791706	4938012	1	4950196	4204800	4281149	83409712	77720768	103255912	92678416	79215872	4638505	3847973	1	3894573	4464776	1	1	1	1	1	FDB022213 [ C11 H21 N O4, db=98.76, overall=98.76, CAS ID=25518-49-4 ]	(232.15482, 4450759.5)(233.15805, 552112.6)(234.16154, 82366.266)(235.16405, 8915.601)(254.13832, 28245.957)
MF1211	FDB022242	2202784	2538475	1961979	2321957	1775613	2939072	2343740	2778531	3031879	2347201	2904791	2473840	3812880	2994933	3708796	2723987	2431985	2556608	1579990	1	2651549	2888028	3028447	2301789	2088836	3380463	1656254	3391705	2838190	3009830	2541975	1	2210867	2100206	1821228	2977359	2535293	2732463	2505463	3082460	2580085	1	3361542	2346348	3272264	FDB022242 [ C5 H4 N4 O2, db=61.44, overall=61.44, CAS ID=2465-59-0 ]	(152.057, 207435.1)(153.06425, 29030.262)
MF1212	FDB022278	16613390	15662042	18220536	15478787	16122825	6391720	8783245	8286964	7393296	8339044	7258424	7397555	6321461	7049096	6277798	13055258	14650775	18053632	15107604	17059104	9339622	8526883	9286199	9176929	9006228	6389595	7757152	8264980	10625017	7912298	16208230	12874691	15299738	21564230	17040748	8201791	10026364	8915458	10085213	7373439	7347346	5907857	6572524	7391677	6245923	FDB022278 [ C25 H49 N O4, db=99.94, overall=99.94, CAS ID=1976-27-8 ]	(428.37344, 1026141.1)(429.37692, 289362.88)(430.37994, 50687.043)(431.3823, 6211.52)(466.32166, 16154.645)
MF1213	FDB022354	10097434	6495891	9920211	10565079	7483284	6443468	10183834	13081856	18450412	10611324	11114713	1	9136763	10857719	5083155	1	5981034	7492210	8096339	9902965	11305093	7013192	1	7298980	8705229	4995835	8485391	5340232	10141179	10193238	10893858	11791828	1	10805171	7773705	9584082	12047227	16842542	10955345	6132938	11356918	1	6669128	10644965	12097423	FDB022354 [ C8 H17 N O2, db=87.58, overall=87.58, CAS ID=644-90-6 ]	(160.13339, 908175.5)(161.13669, 82979.6)(198.08762, 17191.57)
MF1214	FDB022465	8509205	16208965	15762519	16821284	14480444	1387126	1073221	1015766	1029796	854959	656972	1	708542	625492	645923	12812085	13314458	11414097	12219188	8082175	1178523	1589236	1549897	1104475	1046597	659163	1	1	1	1	14884416	13381324	18143254	11647811	13563136	1285183	1177421	1035646	1051105	1229065	1	1	662716	1	587597	FDB022465 [ C11 H15 N5 O3 S, db=77.12, overall=77.12, CAS ID=2457-80-9 ]	(298.097, 863174.9)(299.0999, 118773.77)(320.07877, 15284.039)
MF1215	FDB022504	1	1	1	787792	1	1	1	1	1	1	1	1	1	1	1	1	1	1	1	1	1076741	1	1111164	1	1	1	1	1	1	1	597397	2638955	2094381	902884	937769	1	1	1	3481964	1	1	1	1	1	1	FDB022504 [ C8 H14 N3 O7 P, db=72.56, overall=72.56, CAS ID=25635-88-5 ]	(300.0344, 173056.75)(301.03656, 27255.38)
MF1216	FDB022532	1	1	1	1	1	1	1	1	1	1	10033403	6673791	9965376	9053366	9843352	1	1	1	1	1	1	1	1	1	1	9365437	5138667	6538052	6660713	9611899	1	1	1	1	1	1	1	1	1	1	11085819	9309935	14431195	10740510	14008485	FDB022532 [ C6 H7 N O3, db=87.61, overall=87.61, CAS ID=245128-91-0 ]	(124.039505, 679643.9)(125.04275, 46557.45)(146.02155, 11779.516)
MF1217	FDB022567	17192976	18393240	15379442	19315262	12501626	16673507	13294540	16448298	16058544	12112673	9170992	5393280	12363701	8084666	10910972	18072808	18328474	17720590	11332777	16639156	15090919	16760678	17383868	10415279	11953104	10431312	5589647	10504888	14518025	14931974	16865960	15996757	18437230	16556900	12208189	15426375	14524297	14116460	15461641	16666932	9385785	4222757	10285946	8215978	10115207	FDB022567 [ C7 H16 N O, db=87.94, overall=87.94, CAS ID=64595-66-0 ]	(112.112144, 1352029.4)(113.11532, 102690.76)
MF1218	FDB022605	2171316	2157794	2045886	2290079	1946058	2286655	1981392	2234348	2211484	1902343	1903813	1747893	2078201	1834154	1937993	2327730	2162889	2220922	1922280	2026132	2126614	2218324	2163538	1876525	1935474	1866882	1638214	1999076	2025389	1975527	2078435	1976246	2191774	2150458	1847291	2080203	2037077	2114805	2263341	2270612	1930930	1683343	2022169	1728917	1888463	FDB022605 [ C9 H9 N5 O5, db=85.38, overall=85.38 ]	(285.09387, 394513.66)(286.09714, 48369.555)
MF1219	FDB022622	3646256	3880642	3026713	4353034	2341349	2160663	1569589	2050892	1	1414600	961732	987301	1458844	1236983	1081236	3850114	3637033	3496313	2531308	3477432	1897662	1741989	2018747	1340054	1481360	1162500	649960	1298153	1236572	1291781	3193922	2546393	2709732	3121745	2333113	2133396	1870438	1905144	1824828	1931057	1172055	593462	1077593	995804	1256543	FDB022622 [ C10 H15 N4 O9 P, db=72.50, overall=72.50 ]	(349.05457, 63234.09)(350.05734, 13250.124)(387.0045, 23542.8)(371.03616, 46487.62)(372.0391, 11132.687)
MF1220	FDB022645	1174012	1396346	1330185	1382874	809711	880177	723804	825608	786355	738755	775860	657839	928280	753914	842959	1072503	1115984	947892	877445	1235212	556344	574465	528350	431873	480655	487222	225099	552100	564823	581044	986367	895057	1093778	1202288	814533	671514	655436	696026	661146	706485	529653	474407	629416	461137	622087	FDB022645 [ C18 H37 N O2, db=69.65, overall=69.65, CAS ID=16105-69-4 ]	(300.2887, 34153.652)(282.2793, 54667.55)(283.28165, 16800.752)(322.27222, 12733.16)
MF1221	FDB022742	1	1	1	1	1	1	1	1	1	1	1	1	1	1	1	1	1	1	1	1	1	1	1	1	1	330454	240438	339493	391747	507272	1	1	1	1	1	1	1	1	1	1	1	1	1	1	1	FDB022742 [ C14 H22 N2 O3, db=56.41, overall=56.41, CAS ID=29122-68-7 ]	(284.19696, 35178.28)(285.2015, 13554.586)
MF1222	FDB022749	281676	378646	322114	317426	429974	344363	480854	326773	340595	255951	318856	454176	484030	1	357909	426626	275825	328991	422664	247668	240915	420090	1	245953	556690	282265	476283	1	273861	264307	299386	261032	401413	318835	249768	306563	276957	383177	1	1	318179	1	332860	1	334072	FDB022749 [ C15 H25 N O3, db=32.13, overall=32.13, CAS ID=51384-51-1 ]	(250.17949, 28198.855)(251.17712, 12700.872)
MF1223	FDB022808	145188272	177679264	82136432	160721424	68234360	134879328	103648144	133232704	137157536	102994168	93614232	86590832	124756176	101758432	107309888	109849200	174464976	113290352	74007112	97877360	122088808	147427920	142119168	94694856	95055920	109441712	88774928	109175912	148902576	140742480	87748248	77157208	92801624	77555096	59268288	116982280	101646320	107512528	104748944	122393472	91568712	89643320	111256896	80218776	100170920	FDB022808 [ C5 H10 N2 O3, db=98.91, overall=98.91, CAS ID=2905-86-4 ]	(291.18207, 6216.355)(146.09265, 5047243.5)(147.09569, 298765.06)(148.0975, 31921.98)
MF1224	FDB022818	6438251	6156853	5200735	7377525	3888576	2168124	1	1999972	2047811	1	1	1	1754031	1	2153803	7016862	7036316	6385795	3937102	5881266	2431294	2832651	2894670	2144582	1	2574343	1	2751773	2200821	2482663	6089512	6033966	7286147	5427097	4467600	2068562	2112747	2098692	2489606	2306210	1870582	1	2028494	1673489	2158354	FDB022818 [ C12 H16 N4 O2, db=85.76, overall=85.76, CAS ID=53109-32-3 ]	(248.14992, 183618.67)(249.15279, 27454.328)
MF1225	FDB022825	427164	529462	443248	524052	377310	666131	557663	605431	611136	543115	624988	589489	808774	666620	715025	475469	533725	454058	361132	443107	601646	695681	709847	509534	466355	596541	382820	676362	586054	596973	440254	355369	470431	458846	364046	650596	665284	565801	630575	662277	620912	384387	741522	594478	704533	FDB022825 [ C8 H11 N O6 S, db=47.35, overall=47.35, CAS ID=77469-51-3 ]	(250.03824, 48718.844)(272.0201, 22036.514)
MF1226	FDB022866	220192768	248913904	206567088	249640864	165398672	223418544	191345456	229363872	223139664	170448640	154755664	136874480	188900032	167642944	166848048	233391328	240339536	225540048	154107584	213313216	211469136	224901616	240925232	158096352	176791136	161976736	108059080	191021136	191717152	179771888	214865888	201175456	240607856	217315808	163569760	220962048	201283120	211936032	216546128	236850144	149193424	86411232	167232992	134660272	157263936	FDB022866 [ C6 H8 N2 O2, db=96.29, overall=96.29, CAS ID=874-14-6 ]	(123.05597, 1.1300087E7)(124.05937, 778839.6)(125.0618, 46145.305)
MF1227	FDB022873	181095	177773	471088	219701	407900	1	325031	155004	1	303149	1	1	1	1	1	206847	251975	1	344765	222105	1	1	624857	99290	83672	1	1	1	1	1	203816	1	191652	348637	257400	1	243911	1	196654	87519	1	141615	1	1	1	FDB022873 [ C26 H46 O6, db=53.79, overall=53.79, CAS ID=91999-66-5 ]	(455.33722, 16356.382)(456.3383, 23925.201)
MF1228	FDB022917	7877095	10036206	6920048	8744760	6189945	10092174	7323462	9174837	9523094	8310495	8276001	6134556	9614573	8302679	8696650	8453302	8059445	8483233	5599559	6589377	8856322	9502460	8403228	6706288	7479075	7220136	4918819	6981100	8556033	7982597	6635647	7445891	8154645	6882748	5537201	9483520	7108595	8517395	7872459	8847105	7881228	5690503	9242309	6214086	8318567	FDB022917 [ C10 H15 N3 O4, db=86.49, overall=86.49, CAS ID=838-07-3 ]	(241.12975, 346367.03)(242.1328, 46619.67)
MF1229	FDB022928	468065	522938	704701	471877	444441	439002	369304	359335	475071	349291	441207	407924	444608	475242	441224	563011	660398	643771	571607	583058	417720	376906	462082	324623	368305	603465	365107	424764	394456	559128	435786	407090	501489	458494	379315	445769	484990	565338	549274	465858	587829	1	498541	461945	427183	FDB022928 [ C19 H37 N O4, db=56.65, overall=56.65, CAS ID=25518-54-1 ]	(343.2948, 45797.957)(344.2964, 17614.998)
MF1230	FDB022980	2125334	1538293	2111097	2925531	1343108	2409164	1785791	1526904	2025256	1413010	1920516	1619529	2740854	1716302	1933872	2055089	2774059	1236018	1581924	1249629	1865162	1496710	1907270	1486415	1896219	2195896	2357608	2221861	1866816	1715731	1671987	1439080	2590463	1771250	1308945	2293105	1481978	1881591	1324371	1176268	1947976	3853646	1882839	1499558	2345061	FDB022980 [ C12 H21 N O4, db=63.09, overall=63.09, CAS ID=64191-86-2 ]	(261.18143, 121808.11)(262.18387, 34410.367)
MF1231	FDB023002	1	1	1	1	1	1	1	1	1	1	1	1	1	1	1	483182	509020	603761	476745	499984	600797	652798	782789	468130	591246	520525	1	521516	667301	671435	1	1	1	1	1	1	1	1	1	1	1	1	1	368404	1	FDB023002 [ C30 H48 O10, db=77.22, overall=77.22, CAS ID=58814-71-4 ]	(550.3136, 59909.324)(551.3173, 18047.43)
MF1232	FDB023018	205428	315291	446766	1	367532	211025	249278	336613	512610	423280	1	248926	1	259800	1	476082	253454	248099	284655	510374	784121	285601	514259	555524	437641	1	318707	212045	300465	292092	319874	646047	437636	282368	355067	1	267770	1037988	742488	315309	243245	1	1	1	1	FDB023018 [ C23 H38 O7 S, db=52.19, overall=52.19, CAS ID=67030-48-2 ]	(458.23532, 42729.23)(459.23138, 17525.787)
MF1233	FDB023020	1	1	1	1	1	1	1	1	1	1	1	1	1	1	1	575937	661901	778678	612557	683333	1418748	1528151	1800170	1125641	1243799	6358150	4030241	8039531	6415336	7962115	1	1	1	1	1	1	1	1	1	1	1	1	1	1043892	1	FDB023020 [ C30 H48 O9, db=73.29, overall=73.29, CAS ID=75239-91-7 ]	(552.32935, 120935.13)(553.3326, 35779.055)(554.33954, 24139.574)
MF1234	FDB023044	1	1	1	1	1	1	1	1	1	1	1	1	1	1	1	1	1	1	1	1	1569657	961884	2485735	1480292	1325711	8284451	4390813	275304	3674189	3563245	1	1	1	1	1	1	1	1	1	1	1200045	1167736	661220	2289648	1	FDB023044 [ C20 H36 O5, db=90.14, overall=90.14, CAS ID=745-62-0 ]	(374.2898, 181412.22)(375.29282, 43526.613)(376.2967, 17889.84)
MF1235	FDB023045	1	1	1	1	1	1	1	1	1	1	497602	453908	555874	439444	494656	1	1	1	1	1	1	1	1	1	1	1	1	1	1	1	1	1	1	1	1	1	1	1	1	1	1	1	1	1	1	FDB023045 [ C20 H36 O5, db=67.94, overall=67.94, CAS ID=19313-28-1 ]	(356.25714, 52243.414)(357.25177, 14499.56)
MF1236	FDB023095	1	1	1	1	1	1	1	1	1	1	274894	300836	317764	298291	292745	1	1	1	1	1	1	1	1	1	1	1	1	1	1	1	1	1	1	1	1	1	1	1	1	1	272087	1	323497	244879	272397	FDB023095 [ C40 H68 O7 P2, db=69.48, overall=69.48 ]	(722.44446, 28414.771)(723.4475, 12113.124)
MF1237	FDB023104	257787	294926	342801	284318	262174	309779	287122	281433	307538	293813	318055	314418	314366	274279	312783	268820	261491	248796	249276	239781	283365	293308	356736	263182	307082	291540	387800	318077	308445	273377	278955	254193	315335	320687	265436	293067	325875	294898	311778	291934	266538	517054	311812	276774	270199	FDB023104 [ C40 H60 O2, db=64.86, overall=64.86, CAS ID=66803-17-6 ]	(595.4465, 31517.441)(596.4516, 14738.276)
MF1238	FDB023147	1	1	1	1	1	1	1	1	1	1	1	1	1	1	1	884045	1015327	1110434	443220	753181	1	1	1	1	1	1	1	1	1	1	1	1	1	1	1	1	1	1	1	1	1	1	1	1	1	FDB023147 [ C20 H32 N6 O12 S2, db=47.57, overall=47.57, CAS ID=27025-41-8 ]	(613.15906, 22700.77)(307.0847, 16528.33)
MF1239	FDB023148	1	1	1	1	1	1	1	1	1	1	552401	400760	507985	600059	649074	1	1	1	1	1	1	1	1	1	1	430058	1	410840	437039	1	1	1	1	1	1	1	1	1	1	1	561610	1	626654	488515	650913	FDB023148 [ C5 H9 N O4, db=47.52, overall=47.52, CAS ID=6893-26-1 ]	(148.06038, 13838.423)(130.05, 41596.535)
MF1240	FDB023291	1	1	1	1	1	1	1	1	1	1	1	1	1	1	1	1	1	1	1	1	1	1	746425	1	1	1621730	777035	1676594	2001285	1509747	1	1	1	1	1	1	1	1	1	1	1	1	1	1	1	FDB023291 [ C20 H34 O6, db=72.68, overall=72.68 ]	(353.23062, 104500.74)(354.23828, 25330.727)
MF1241	FDB023296	759046	938892	748903	961513	1	1298771	1116919	1321675	1284402	1083271	1	1	1	1	1	859241	896317	773089	658485	731922	1228798	1476273	1591186	999857	1014798	1	1	1	1352244	1290176	674018	1	708690	652832	1	1242569	1199486	1097016	1155749	1201433	1	1	1	1	1	FDB023296 [ C10 H15 N O3, db=86.15, overall=86.15, CAS ID=5001-33-2 ]	(180.10141, 153517.86)(181.10478, 19009.475)
MF1242	FDB023330	509472	1	503405	1	450097	583011	581544	598964	573286	435839	526395	475427	1	602012	1	1	567869	1	367781	650680	551277	531643	646587	1	320380	1	373213	1	592259	546212	1	582953	616911	490624	340066	471822	441367	376976	479327	569967	870666	306335	1	677774	472972	FDB023330 [ C7 H8 N2 O2, db=38.44, overall=38.44, CAS ID=701-44-0 ]	(152.05766, 45675.906)(153.06656, 20477.832)
MF1243	FDB023359	3466134	3869925	2939481	3845804	2232718	23878730	16996452	21322814	22568414	17881700	29291020	26456010	39494572	32864976	35820552	3779100	4112361	3491955	2432524	3520194	17860048	21727508	22203098	14276609	13466236	21233738	14124824	24702754	32269752	32233518	3233413	3166282	3464061	2773828	2012096	17437760	16916682	15934964	15938991	18595888	29580644	18509492	34840424	23496920	28253884	FDB023359 [ C8 H9 N O3, db=99.42, overall=99.42, CAS ID=66-72-8 ]	(150.05507, 1346972.0)(151.0585, 114257.84)(152.05968, 18347.523)
MF1244	FDB023394	1	1	1	1	1	1	1	1	1	1	1	1	1	1	1	441577	468691	308038	1	323101	608898	918445	792936	407839	485338	621442	350815	736743	564547	678039	1	1	296274	1	1	1	276037	1	287426	430189	353085	1	450279	1	326161	FDB023394 [ C23 H38 O4, db=78.42, overall=78.42, CAS ID=53847-30-6 ]	(361.273, 57281.78)(362.2766, 17068.799)
MF1245	FDB023417	912626	482939	1003982	1	1	1150917	862753	1	1033933	813362	1	1021127	984533	1	1181692	1767684	2221717	5214222	4409218	5323439	10266730	4573573	15711666	7774853	8526489	21118700	15625949	24930274	23834872	21958376	1	1826040	3156892	2003095	2567400	6304967	3205187	3348893	4395513	4650190	9640399	1911711	5451133	17696690	3716800	FDB023417 [ C18 H32 O4, db=36.25, overall=36.25, CAS ID=143343-95-7 ]	(295.22678, 342522.1)(296.22922, 71158.95)(297.22824, 15369.711)(277.21463, 545570.3)(278.2185, 122004.63)(317.2104, 84682.05)
MF1246	FDB023579	1026167	1283231	378741	875474	1	1156258	523647	778006	1093615	415584	459046	342351	1157188	709609	896825	959749	1283662	652442	301932	935622	947962	1136022	1579346	335075	361822	1179720	407189	1013229	472714	988504	683434	1074677	954043	311249	1	955447	406846	842627	480187	1110986	904719	492879	1183017	395605	881954	FDB023579 [ C33 H35 F N2 O5, db=76.39, overall=76.39, CAS ID=134523-00-5 ]	(581.24243, 83646.09)(582.24603, 27304.98)
MF1247	FDB023597	946454	963124	879388	1035728	625037	1325659	1013014	1260903	1296314	923871	888906	883320	1261409	1012782	1060792	2469412	2527119	2063074	1704687	2229613	3650857	4580888	3876027	3072567	3314695	3761531	3144715	4179462	4233870	4125762	1157802	1326953	1630086	1330963	1230935	2078310	2020095	1738461	2119859	2356967	2209412	2029168	2566153	2181557	2004946	FDB023597 [ C32 H39 N O4, db=74.19, overall=74.19, CAS ID=83799-24-0 ]	(502.2949, 187621.4)(503.2981, 56971.09)(504.2951, 28870.934)(524.2763, 24122.086)(525.27783, 14003.65)
MF1248	FDB023611	1	1	1	1	1	1	1	1	1	1	1	1	1	1	1	223274	1	1	1	1	496491	547855	707764	366283	1	1697706	1112966	1628338	1628839	1474083	1	1	1	1	1	1	1	1	1	1	1	301457	1	1	1	FDB023611 [ C18 H31 N O4, db=57.09, overall=57.09, CAS ID=774603-04-2 ]	(308.22186, 81904.04)(309.22153, 26183.88)
MF1249	FDB023615	2167962	2289636	2013558	2066524	1868138	767102	801895	786202	772069	776968	682985	635280	656993	687863	723395	1793519	2322538	2168067	1859709	2398672	775017	808351	847076	673202	636147	608863	554687	739240	735142	659162	2024331	1742943	2509139	2557870	2020604	884660	890872	845556	892453	894493	644943	466047	733843	654025	664120	FDB023615 [ C21 H41 N O4, db=93.07, overall=93.07, CAS ID=25597-07-3 ]	(372.31088, 143351.22)(373.31393, 36835.984)(374.31674, 12775.637)
MF1250	FDB023772	1	1041571	1	3402875	5408098	6960045	4240093	4594529	8693274	8393154	2854865	5253763	5896454	1950512	4504568	8317315	2079507	1	2876720	3382226	1258015	7080261	1	6720356	5345621	1780515	789688	2163841	3781825	2739458	4152046	6254166	1147241	6008991	1385309	1503141	1213484	1939233	3936509	1	3533487	1	2488316	1297958	5023845	FDB023772 [ C26 H40 O3, db=75.02, overall=75.02, CAS ID=315-37-7 ]	(400.32278, 122004.766)(401.32584, 31396.945)
MF1251	FDB023836	553488	568311	616172	512493	634182	1	400702	347812	339624	436573	1	382970	1	306057	1	549550	612801	606198	569408	537562	307967	362534	442882	378270	292811	1	340594	369900	392457	350488	523685	451064	567781	654858	580871	1	449609	1	391105	304651	1	389539	291991	345512	1	FDB023836 [ C24 H47 N O4, db=64.68, overall=64.68, CAS ID=106182-29-0 ]	(414.35754, 39123.203)(415.3641, 14052.599)
MF1252	FDB023882	1	150053	180110	130293	150331	152551	147366	148776	164420	137342	202143	251085	215253	285000	313585	143742	141594	150892	176928	179072	1	1	135828	1	1	172175	153705	215044	230758	179487	1	1	171126	131050	1	1	132190	128398	131040	122074	207285	1	193378	1	152922	FDB023882 [ C16 H31 O3, db=47.58, overall=47.58, CAS ID=506-13-8 ]	(253.21611, 18370.81)(235.20532, 14380.352)
MF1253	FDB023920	7735400	6407184	6227031	7571356	11462459	13453143	8906193	14487697	14079879	11687923	9331759	7514143	6484162	8060007	8416902	10618219	10478044	8481736	6850091	8268459	6702763	14137923	9137568	11384501	8242938	7155447	5759442	6187714	8718376	7941054	14496265	13217011	10263273	14128993	8635092	9814926	6487906	6364088	14278015	7252022	12140184	4904892	6783414	8154222	10612708	FDB023920 [ C27 H53 N O4, db=99.75, overall=99.75 ]	(456.4048, 461113.5)(457.40817, 136291.06)(458.41043, 24639.877)
MF1254	FDB024107	22777048	16052765	12816010	18633416	9834985	15486229	12199189	28021204	27433856	10662796	15737860	13503559	17318050	16549995	16746967	16608057	17003414	15414327	11016436	16030266	15351507	29528952	29989714	20417850	13178155	19448206	21147460	18049442	28445944	25688812	16274767	15109782	12357510	13344763	9678239	16352380	23363090	15950012	26358566	364169	13820240	11626697	16066574	16356188	18502850	FDB024107 [ C7 H15 N O2, db=4.74, overall=4.74, CAS ID=407-64-7 ]	(146.16142, 1548151.5)(147.11998, 110128.33)(148.11978, 12413.466)(184.07353, 20198.418)
MF1255	FDB024198	813216	850353	1150397	1073530	1075858	605856	815006	602853	692991	797185	427384	1	325275	1	1	618128	682610	811342	815929	837930	1	1	1	1	1	1	1	1	1	1	724687	532044	842951	929247	629255	538861	742656	502879	578756	464122	1	1	1	1	1	FDB024198 [ C21 H41 O6 P, db=77.27, overall=77.27 ]	(421.2968, 12906.921)(403.2623, 67278.52)(404.26508, 17321.92)
MF1256	FDB024203	1810858	1096158	1670413	1102488	1749328	1809783	1275027	1693321	1292658	1975142	2943613	2751449	2051666	3117302	2551506	1550412	1678951	1505718	1354584	1271979	2499734	1123244	1310780	1399729	2218355	1339204	1376750	1925010	1718035	1924336	1562407	1338077	1640304	1317701	1967975	1143715	1615824	2519912	2518440	1566159	2308015	1	1311498	2264812	2624162	FDB024203 [ C31 H58 O5, db=77.32, overall=77.32 ]	(510.45117, 81647.01)(511.4539, 29751.174)(512.45, 11832.743)
MF1257	FDB024546	1	1	1	1	1	1	1	1	1	1	1	1	1	1	1	1	1	761446	1	1	610086	410185	1360891	473661	651979	333926	1	338758	289924	310684	1	1	1	1	1	1	1	1	1	1	1	1	1	1027387	1	FDB024546 [ C43 H64 O5, db=7.97, overall=7.97 ]	(665.45355, 27564.256)(666.4446, 22530.68)(667.4398, 9284.63)
MF1258	FDB025048	1	1	1	1	1	1	1	1	1	1	1	1	1	1	1	1	1	1	1	1	1	1	1	1	1	1022779	272253	1244212	852356	1100607	1	1	1	1	1	1	1	1	1	1	1	1	1	1	1	FDB025048 [ C21 H41 O7 P, db=81.70, overall=81.70 ]	(459.24835, 123497.875)(460.25287, 29230.469)
MF1259	FDB025063	1	1	582754	1	554482	1	264216	1460648	1	217131	1	1	1	1	1	253729	226940	367937	330252	242043	1	1	1	1	1	1	1	1	951836	2266055	576547	1	1	312076	221706	387136	1	1	1	1	2321381	1	1	1	1	FDB025063 [ C40 H80 N O8 P, db=68.83, overall=68.83 ]	(734.5698, 43912.19)(735.57385, 19300.611)
MF1260	FDB025165	30958678	1	26374278	26121616	21356910	53938064	1	1	40846376	1	21205294	41214312	48554072	50413832	56277836	1	53019904	10254640	31474840	1	26074986	1	1	1	1	1	1	30855614	27287522	22282346	38704716	55771240	1	1	32479084	74469136	23645452	102302360	74517336	23126900	1	1	35087692	1	43025044	FDB025165 [ C42 H78 N O8 P, db=11.91, overall=11.91 ]	(756.5548, 1005023.44)(757.5583, 439927.75)(758.8514, 303106.84)(759.5684, 208701.62)(778.566, 28822.56)(779.6001, 13392.09)
MF1261	FDB025809	4968567	7628789	1	8443412	6273133	4850509	1	1	3240781	1	7849382	8787656	6294981	1	2477566	7982936	9545202	4526840	2085284	5618557	1	3294058	1	6205503	1	4237438	1	864718	1	1	4176900	1	8891260	934921	1	4394706	1	1	1	5627465	1	1	1	1	1	FDB025809 [ C46 H88 N O7 P, db=0.00, overall=0.00 ]	(798.5652, 98323.42)(799.56854, 59493.22)(780.6296, 260026.03)(781.5554, 118238.84)
MF1262	FDB026011	8484328	3032386	10309828	3185056	1451296	7718850	1953296	7795188	1	1	2797054	1	1	1	1	1340544	6811307	7981834	3243504	1727064	6272608	1	10574535	6338959	1	3697497	3363192	1	3913358	2045881	6763850	1	13121174	1	6758003	8909965	1	1	849936	10535515	748798	5899200	1	7222061	729052	FDB026011 [ C33 H66 N O8 P, db=92.77, overall=92.77 ]	(636.4597, 124276.94)(637.4629, 47018.2)(638.46515, 17938.826)(658.44464, 16203.162)
MF1263	FDB026139	2025975	2411136	2062374	1776404	1373093	2025790	2467018	2408959	2194882	2383805	3300362	1926853	1565351	2394846	1843504	2151516	2204973	2006980	1	1891785	2234687	1399030	1354454	1	2708875	1945778	1	1479224	2425970	1653977	1812255	1945867	1462233	2589674	1	2184673	1417379	2495175	2710103	1840803	2162260	1	1963057	1780801	1861680	FDB026139 [ C37 H74 N O7 P, db=65.18, overall=65.18 ]	(675.54285, 35413.305)(676.5452, 17417.715)
MF1264	FDB026238	1225668	1	2846202	1128215	1	1	2818522	2202271	1	2368548	2702866	2882432	1	2878941	1044189	1587583	1	2065167	1	2825649	1	1	833203	1	3427927	1	1	1995347	4305795	2338005	2312500	869725	1515758	3555830	1	2390093	2973885	1993722	3414310	712390	1	1	1	3179561	1309057	FDB026238 [ C39 H76 N O7 P, db=52.68, overall=52.68 ]	(701.55676, 64031.6)(702.5519, 26590.016)(703.56824, 22452.062)(704.5759, 16869.87)
MF1265	FDB027483	510435	445178	557967	653835	438786	1	258699	262171	257869	1	1	1	1	1	1	358712	383693	381779	366446	426359	1	1	1	1	1	1	1	1	1	1	309716	288665	575470	344179	286035	245461	1	1	1	1	1	1	1	1	1	FDB027483 [ C22 H42 O7, db=75.00, overall=75.00 ]	(401.2829, 19546.877)(423.27188, 40035.26)(424.27448, 12391.939)
MF1266	FDB027507	1	1	1	1	1	1	1	1	1	1	1	1	1	1	1	726423	888175	936379	845486	737703	957152	865825	1476218	792811	804664	1250593	1	1	1	1	1	1	1	1	266949	1	315401	1	406035	400800	683348	1	1	1699509	1	FDB027507 [ C33 H56 O10, db=88.84, overall=88.84, CAS ID=77172-80-6 ]	(594.3766, 76485.734)(595.38245, 27093.47)(596.383, 10417.31)
MF1267	FDB027530	1	1	1	1	1	312181	1	1	1	1	350124	313945	355263	1	323964	1	1	1	1	1	545413	543521	649598	471216	432350	2400979	1746058	2560567	2438227	2507895	1	1	1	1	1	315615	1	266839	1	308098	337775	1	369531	378926	351982	FDB027530 [ C22 H46 N O7 P, db=75.17, overall=75.17 ]	(468.3086, 91226.2)(469.31482, 24409.312)(470.31613, 13573.408)
MF1268	FDB027532	9697485	2227358	1870268	1094782	1	1	1450461	1	994825	1	1516960	1692724	2137047	2610411	2102841	1	1	9017664	1928380	1530230	2370660	1	9619457	1	1748622	1914422	2144982	2741806	2445190	1714020	977808	1007894	4921139	1	3852713	4623799	2855578	2740995	1	10054182	1	6859327	3943072	3624013	1	FDB027532 [ C23 H48 N O7 P, db=82.55, overall=82.55 ]	(482.3245, 90072.945)(483.32855, 25186.29)(484.3317, 13070.013)(504.30698, 18877.914)
MF1269	FDB027533	73912608	70108792	74082736	79616168	71816144	125014376	118824128	125402960	123631720	126802152	166006432	156741744	160901568	156340032	158690720	77698864	79660912	73513264	68149104	74962304	182567504	196414368	205932080	190185376	183988112	483388128	444398496	521492256	534833664	494280896	81477944	72096768	85016608	96864112	78387728	121145896	134181496	108572608	137217760	118848288	149253856	114953512	154802496	158293104	155000832	FDB027533 [ C24 H50 N O7 P, db=99.97, overall=99.97, CAS ID=14863-27-5 ]	(991.6719, 54000.008)(496.33987, 1.1392942E7)(497.34323, 3087685.8)(498.34592, 549301.1)(499.3487, 73077.73)(500.35175, 3124.1975)(478.3296, 246898.22)(479.33292, 70575.09)(534.29736, 24756.057)(535.2998, 15560.427)(518.322, 898558.75)(519.32513, 241646.56)(520.3326, 50531.04)
MF1270	FDB027534	1	1	1	1	1	1	1	1	1	1	1	1	1	1	1	1	1	1	1	1	2122355	2214401	2169882	1776017	1754803	7327223	4084633	7964443	7752192	7532201	1	1	1	1	1	1	1	1	1	1	1	1	1613413	1683616	1	FDB027534 [ C24 H48 N O7 P, db=91.52, overall=91.52 ]	(494.3242, 226518.52)(495.32816, 63884.637)(496.33826, 14961.459)(516.307, 15994.792)
MF1271	FDB027535	140716752	34897724	32171960	26761692	15165926	20199772	25082200	17518570	18569436	14545230	28230660	24397800	28241664	30693628	28528326	19386214	17989402	132683936	29402918	27106766	32330602	8404519	137774336	13678110	21867792	5244805	22273744	28200678	34789448	22554588	16994082	18321978	63833304	15110147	42335968	55247040	30325316	35260664	18205626	141125664	18812634	76949864	40892784	41118224	16788550	FDB027535 [ C26 H54 N O7 P, db=99.24, overall=99.24, CAS ID=5655-17-4 ]	(524.37146, 986504.25)(525.37494, 289666.28)(526.37854, 58527.562)(527.3806, 15352.586)(546.3541, 31585.363)(547.3571, 21447.363)
MF1272	FDB027537	34699012	34027264	32727738	35414312	27178032	52519232	48175288	55772216	52257208	46670460	52288732	50848144	61161740	57569584	56586636	67206216	70418344	71302968	60709784	70166848	75295864	85042624	81409664	62927736	64589140	110383872	87574080	120427192	122453384	118111912	35094612	33478004	42082492	35782540	34838736	64752180	61284488	54358208	60341424	65170324	71719184	52590292	66368172	71151552	61541164	FDB027537 [ C26 H50 N O7 P, db=99.95, overall=99.95 ]	(520.3398, 5472879.5)(521.3432, 1632992.4)(522.346, 305037.53)(523.34973, 44700.598)(524.35895, 8415.744)(542.32166, 196510.98)(543.32477, 57995.918)
MF1273	FDB027539	1	1	1	1	1	580394	529055	569146	562547	508122	554250	541778	644761	588435	576444	617165	631333	600673	502634	630102	674252	733495	751993	560382	551497	650723	537617	765212	764218	766050	1	1	1	1	1	637093	646321	546127	628157	664627	704553	531551	1	700014	620453	FDB027539 [ C26 H48 N O7 P, db=79.37, overall=79.37 ]	(518.32416, 64576.383)(519.32764, 19689.37)
MF1274	FDB027542	584414	633466	598534	643341	527884	622646	585404	610701	606141	548534	640808	560745	668235	662350	640130	644820	641645	562091	494639	591496	610579	590882	648559	510197	554251	609493	424761	610308	622155	574559	614517	603612	656476	618397	495265	622967	584143	597053	613416	652424	584337	403107	650914	582696	597454	FDB027542 [ C28 H56 N O7 P, db=68.21, overall=68.21 ]	(549.4005, 57101.645)(550.40375, 20099.06)
MF1275	FDB027543	1	1	369051	1	1	367806	449424	461547	357219	438719	545261	529830	343133	528569	340196	580314	607922	735894	694843	663813	815435	822867	840103	810620	834373	1383437	1261092	1581917	1923366	1598434	1	1	302687	380264	355446	510815	626500	458553	599563	475903	638346	539429	576823	846502	500214	FDB027543 [ C28 H54 N O7 P, db=74.36, overall=74.36 ]	(548.3705, 62303.027)(549.37494, 22179.236)
MF1276	FDB027546	6620062	5263389	6249727	6900607	5389757	7832042	7403631	8149573	8044082	7133387	5012675	5517528	6015443	5597528	5820864	13215738	13083319	12748357	11169745	13189446	12376431	14837860	13192999	10062094	11068273	12316513	10257585	13991108	14038109	13232857	6507939	6297400	7874170	6652465	6787394	10126594	9681189	8614821	9436053	10125334	9762567	7208349	9385990	8996951	8289158	FDB027546 [ C28 H50 N O7 P, db=64.86, overall=64.86 ]	(544.33984, 797161.7)(545.34204, 352416.2)(566.32196, 27816.486)(567.32465, 14533.238)
MF1277	FDB027554	499936	469424	510531	481875	399038	575151	542327	619318	570615	481776	329674	336605	378039	341446	369506	977330	948457	896949	779601	900646	820266	1040559	967908	843032	852199	695620	589976	791993	802235	678938	513988	453404	621294	543504	542014	688784	729154	597155	718648	730538	634804	537324	708427	648582	565042	FDB027554 [ C30 H52 N O7 P, db=76.51, overall=76.51 ]	(570.35516, 66897.47)(571.3586, 23333.19)
MF1278	FDB027558	28218900	24582780	27248526	27525272	27085576	29206766	33232998	39157488	32101756	37346724	68052488	69214032	61819892	68759528	60181688	23888930	23531174	26340850	23681930	26005866	45022464	44651056	43193240	42203288	41385436	105386688	98320648	120253136	100603320	87809760	28037668	22568090	25681886	33992104	28295306	34240072	35178632	28970280	35374280	27142132	53819956	44190664	49999236	53162112	51310140	FDB027558 [ C24 H50 N O6 P, db=99.51, overall=99.51 ]	(480.3447, 3739617.8)(481.34836, 997977.5)(482.3521, 200343.06)(483.35855, 34708.875)(502.3268, 124645.52)(503.33047, 35061.89)(504.3359, 17329.145)
MF1279	FDB027758	3787995	4945693	8936949	2063732	1	2703123	9057972	3916965	7601355	10462436	8517293	9854274	2653006	7722777	6259193	4475615	9313946	5955100	5790901	7364649	6422382	5619018	1	5647411	3487049	2669720	570096	5878843	5376234	10712715	6745601	5080889	3341773	3643414	5008386	12093813	1	5432826	5633774	6650364	6459889	353038	4676078	12474692	5106595	FDB027758 [ C44 H81 O10 P, db=61.77, overall=61.77 ]	(818.77594, 20018.83)(819.5965, 12172.859)(800.57776, 127654.02)(801.5815, 60899.59)
MF1280	FDB027924	36784232	10415359	11487072	9376623	8144213	8756316	11898179	8441612	9067114	8081064	11552131	11166511	10455275	11858253	11249499	7381436	8227163	39828292	11809871	9144975	10544582	7838917	41229600	7575732	11018389	12348461	9752939	11171742	14844020	10105974	8360004	7898412	19405328	8689646	17176800	17960580	12264858	11515996	9488758	37574268	7613353	26539688	12482394	17227836	7180623	FDB027924 [ C26 H56 N O6 P, db=94.23, overall=94.23 ]	(510.39206, 630776.4)(511.39514, 183074.72)(512.4051, 39194.63)(513.40344, 7597.4546)(532.3743, 26276.797)(533.3788, 16612.941)
MF1281	FDB027927	9663817	8868856	7092766	9736428	6991929	10607775	7943746	11602153	11103821	9332465	9288434	13395460	17895498	16352673	16130152	7673000	7948813	7463423	6108786	8162158	9720779	10391657	9307288	8390058	7149205	15070857	12164623	16997628	12762358	13409927	6525636	7462593	8371528	7767737	7127572	9736964	8100239	8066717	8047455	8241008	12029910	9458689	12519444	7394188	10369593	FDB027927 [ C21 H44 N O6 P, db=99.74, overall=99.74 ]	(875.9616, 12199.092)(876.5979, 12808.263)(438.2981, 894472.0)(439.3013, 209997.22)(440.30447, 37893.035)(441.30392, 8845.584)(460.2798, 75788.52)(461.28424, 19930.648)
MF1282	FDB027946	4863638	5084204	4022952	5797568	3264278	4810558	5711720	6953495	4942450	3984637	4674879	4280352	5982272	5563078	5113182	4956536	5341534	4811829	2983557	2922659	4193939	7130826	6480928	3087643	4461825	5713800	2315902	5782962	5906605	5827858	4206354	3698684	5151296	3652630	3019268	4727629	4665156	6463331	5896186	7191223	10592364	2232932	5825725	4251291	5289704	FDB027946 [ C11 H20 N2 O3, db=86.30, overall=86.30, CAS ID=556-50-3 ]	(229.15514, 425264.56)(230.15831, 54775.37)(251.13763, 13278.629)
MF1283	FDB027952	4126526	4517039	3748843	4433972	2804706	1	2835270	6837266	3593242	5874311	4688713	6115002	8469592	5005236	7708619	3952852	4376379	4084357	1	4087045	5367863	1	3236495	4366755	4984734	5423803	3728833	3851518	5788890	1	3985400	3570786	4247163	4169058	3236054	6637778	6387188	4699116	2749861	1	1	1	1	5971784	1	FDB027952 [ C10 H16 N2 O3, db=79.90, overall=79.90 ]	(213.12434, 128717.09)(214.12823, 12309.328)
MF1284	FDB028192	1	1	1	1	1	442257	1	371250	391677	1	479167	519259	776079	637527	647292	1	1	1	1	1	738586	684698	676517	558659	439823	2010914	1373567	2135033	1894766	2183472	1	1	335287	1	1	344573	1	1	1	361300	532313	373310	602688	375173	530501	FDB028192 [ C23 H46 N O7 P, db=79.66, overall=79.66 ]	(480.30908, 77183.766)(481.31268, 21500.627)(462.29907, 14632.344)(502.2919, 18499.963)
MF1285	FDB028193	512312	517485	495696	520349	330660	843297	636117	775433	789032	617102	757206	760636	1059728	846568	847985	1773830	1983014	1658494	1345262	1602839	2812861	3342584	2814126	2359273	2543285	4889964	4045377	5354200	5278401	5324881	647733	751686	939066	740070	715135	1332982	1274953	1064060	1399599	1529576	1514664	1402049	1596223	1488888	1322505	FDB028193 [ C23 H44 N O7 P, db=89.26, overall=89.26 ]	(478.29297, 166444.25)(479.29626, 44191.64)(480.3002, 19352.525)(500.27493, 26991.475)(501.27832, 15183.266)
MF1286	FDB028206	706375	1021800	886656	987169	649774	953151	795841	923757	829323	706577	850049	737606	1066879	1050974	945383	1016028	1041585	705137	673396	748782	837175	808618	1060539	602484	719423	893656	758306	894790	852792	758248	848873	764519	994043	943583	654725	846138	876582	723729	841124	1046085	823513	783504	1010386	720556	758769	FDB028206 [ C27 H56 N O7 P, db=67.97, overall=67.97 ]	(555.4113, 33416.895)(556.4148, 12055.6045)(278.20868, 27329.092)
MF1287	FDB028219	1	1	1	1	1	461526	375620	485293	483079	530952	604675	685106	785388	678944	667881	1	1	1	1	1	580669	799785	552944	780971	633712	1157420	1078193	1271758	1302805	1232245	1	1	1	1	1	1	371955	330190	438040	1	568629	424845	537107	387415	531129	FDB028219 [ C21 H44 N O7 P, db=75.87, overall=75.87 ]	(454.29303, 77859.266)(455.2986, 20770.723)(436.2826, 15337.923)(476.2759, 16637.225)
MF1288	FDB028220	1	1	1	1	1	1	1	1	1	1	1	1	1	1	1	1	1	1	1	1	1	1	1	1	1	535422	370380	615720	696147	671765	1	1	1	1	1	1	1	1	1	1	1	1	1	1	1	FDB028220 [ C21 H42 N O7 P, db=81.61, overall=81.61 ]	(452.27716, 67916.61)(453.28076, 17463.316)
MF1289	FDB028227	816336	734189	910610	817079	836632	1278914	1314719	1408929	1144699	1367810	1900854	1824278	1554187	1842419	1529726	728189	688751	899902	740021	959319	2373775	2186521	2453954	2127821	2070598	6998110	6259141	7629438	9131019	8107287	995360	779323	823896	1012684	901197	1310980	1470970	1274897	1463117	1092591	1778626	3315034	1511242	1900302	1450596	FDB028227 [ C25 H52 N O7 P, db=75.34, overall=75.34 ]	(510.35712, 198867.22)(511.3602, 56817.062)(532.3379, 24526.898)
MF1290	FDB028233	336540	1	1	1	1	391006	1	1	1	1	1	1	1	1	1	859374	883100	503458	416901	692244	777060	851275	661223	538167	544193	621326	445632	687653	660807	629631	457662	499892	1311378	525779	637159	528756	439084	349746	489836	583483	1	1	315446	1	1	FDB028233 [ C25 H44 N O7 P, db=78.35, overall=78.35 ]	(502.2935, 66499.23)(503.29684, 20115.31)(524.2747, 13655.28)
MF1291	FDB028252	1	1	1	1	1	1	1	1	1	1	1	1	459901	1	1	1	765562	497706	1	481206	934449	1199408	1073654	559017	651627	1655451	791826	1818052	1372435	1686135	1	1	1	1	1	454526	1	1	394650	569767	501216	1	386137	419222	448861	FDB028252 [ C21 H38 O4, db=83.33, overall=83.33, CAS ID=3443-82-1 ]	(337.27368, 89873.87)(338.27634, 22107.266)
MF1292	FDB028253	1066345	1199298	1425773	1245499	1169540	909626	831071	630748	779208	741818	386097	320051	457123	300217	325010	819905	927777	946345	891090	927795	87704	90042	96250	106686	89190	1	1	1	1	1	869894	657440	1261970	995937	709803	599883	631608	459650	603965	499941	1	1	169079	1	177901	FDB028253 [ C21 H36 O4, db=53.11, overall=53.11 ]	(353.26816, 45582.586)(354.26855, 17528.912)(335.25787, 11800.258)(375.24838, 27453.201)(376.2378, 11873.536)
MF1293	FDB028325	5228556	6767233	7322428	9562347	6635876	13263688	11106128	9592308	13365225	11083576	13650433	12525803	17164636	15066225	16015416	6658627	7023560	6311628	1	6035435	9841653	11513833	12194901	7411772	7860115	11152588	5613143	11727643	10884096	10629011	7765648	4874252	8929165	8123610	6584462	12159853	12053520	11377880	11974671	12641790	12916516	6019459	14626888	11643902	13914564	FDB028325 [ C11 H11 N O3, db=99.45, overall=99.45, CAS ID=16534-24-0 ]	(188.0709, 1166306.9)(189.0742, 143893.14)(190.07758, 15690.77)
MF1294	FDB028341	1	1292248	877969	1	1	3663272	2225727	2672487	3884205	3829024	7031775	3955657	7655762	6891116	7488866	1	1	1	614306	843440	2995252	1	2686373	1956933	2374136	7414849	3394262	5858577	4137403	4086846	1244528	1	968788	1158195	1	4487152	2266057	3318614	2420198	2239707	5010469	3771211	7284144	6188154	7710368	FDB028341 [ C11 H16 N2 O5, db=69.39, overall=69.39 ]	(257.11395, 155236.83)(258.11313, 29398.645)(279.09586, 35784.477)(280.09528, 16022.892)
MF1295	FDB028358	3804725	3662709	3300612	3806461	3021117	4708968	4125015	4413854	4540044	3911093	4550842	3920772	4911575	4518242	4793912	4067250	4175590	4201204	3302537	3844148	4351039	4610765	4797422	3898953	3977357	4460036	2810278	4753013	4362683	4248864	3468474	3343001	3819446	3590523	3049445	4461079	4206930	4206635	4497615	4929466	4376256	2043238	4712659	4083492	4618594	FDB028358 [ C21 H36 N O18 P, db=91.74, overall=91.74, CAS ID=617-45-8 ]	(603.1581, 205811.83)(604.16034, 53133.195)(605.1602, 14347.512)
MF1296	FDB028374	6684164	7852189	6727849	7374684	5375947	11664352	10367313	12119160	7199694	10689289	12708224	10477869	7124182	8785891	7235211	7020024	7588606	7527885	5715344	6857802	10235612	11585233	10661658	8243776	8159528	10673864	7205766	10962174	10897885	11346763	6526891	6213417	7366512	6372574	5817207	5085909	4903365	5564841	4088416	11266618	8561085	7716201	7445404	7304950	8496577	FDB028374 [ C15 H20 N2 O4, db=84.84, overall=84.84 ]	(310.17618, 253384.25)(311.17975, 48895.88)
MF1297	FDB028856	1830985	1974679	1661241	2009658	1607107	2218386	1945593	2318577	2190223	2063568	2243819	2215080	2819528	2478538	2642534	1947072	2039442	2011346	1504278	1859201	1997932	2278369	2320027	1716462	1644934	2212048	1412880	2343617	2283470	2281623	1808469	1551187	1971026	1884364	1614892	2150418	2201800	1855231	2145378	2215649	2321444	1596386	2545405	2144077	2425481	FDB028856 [ C16 H25 N5 O6, db=84.22, overall=84.22 ]	(401.21402, 119165.26)(402.2174, 24169.521)
MF1298	FDB028950	1	1	1	1	1	1	1	1	1	1	1	1	1	1	1	1362577	1567731	1860001	1595624	1667344	1351910	1312286	1679899	1085072	1181989	373060	275597	300905	374973	289407	1	1	293384	252559	375376	537931	503477	422064	704512	684177	1164177	584599	622050	1548558	335696	FDB028950 [ C34 H64 N O10 P, db=69.11, overall=69.11 ]	(660.4247, 78804.69)(661.4289, 31276.387)(682.4078, 11676.0)
MF1299	FDB028996	1	71525776	50261436	18528350	51955492	53581408	16953306	1	37592952	113784192	49704288	115154272	41131200	49238884	48454712	1802575	33388588	39850628	69705144	73712760	21847440	1	1	29927596	13153957	7509434	1	31171744	32924810	16623909	10656240	40544524	9459966	12029090	49091504	66572400	57895664	57693056	82303144	17756668	1	1	74733440	1	32528886	FDB028996 [ C42 H82 N O10 P, db=27.49, overall=27.49 ]	(774.5652, 990022.0)(775.56866, 458435.6)(776.62994, 114144.164)(777.63904, 21483.629)(778.8567, 9866.038)(779.5529, 4870.954)(757.0581, 177003.62)(757.5616, 58815.35)(796.5808, 76683.766)(797.55176, 36963.81)
MF1300	FDB028999	1	1	1	1898205	5577845	1906556	1	2677459	3651673	3576261	692248	1	5630964	6126411	804375	4468605	2492353	1351690	4676183	1	4948695	1	1	5618133	539437	5687302	1153838	4256625	1422192	1517347	1	1956346	1526514	4344611	2555850	1	1	5572861	2529288	1	1059761	1	3621178	1341645	4140187	FDB028999 [ C44 H80 N O10 P, db=35.80, overall=35.80 ]	(814.563, 81547.47)(815.5665, 38547.543)(816.5748, 71290.14)(817.57935, 45931.99)(796.77234, 37762.17)(797.5547, 16709.873)(836.5467, 13238.19)
MF1301	FDB029006	24915972	1	749064	18893820	33591396	1	317264	16967438	56919808	20714906	1	3256953	40031976	50331224	8457764	59815608	27870418	1034239	8916079	1332409	40424812	1	1	36015952	1	1919275	1	1	6948668	10892717	1	5437912	1	20897282	11988106	2869914	540738	48173384	11938192	10151051	5799363	1	44372252	4949626	56526004	FDB029006 [ C42 H78 N O10 P, db=76.91, overall=76.91, CAS ID=70614-14-1 ]	(788.5472, 402688.53)(789.5505, 182971.39)(790.5587, 62384.836)(791.564, 14511.186)
MF1302	FDB029242	383685	284315	399178	388237	285321	1	1	1	1	1	481625	535020	599141	574449	725559	560886	364924	136404	221147	432866	1	1	1	1	1	405079	1	496652	608359	574727	451292	562175	200747	662116	767917	1	1	1	1	1	547924	274621	635265	461530	309327	FDB029242 [ C6 H7 O6, db=47.61, overall=47.61, CAS ID=6730-29-6 ]	(157.01312, 41071.62)(139.00253, 35443.234)
MF1303	FDB029286	4526532	4595875	5595163	2384760	6721303	4770342	3752088	4030986	3615545	5936339	4877272	4524609	2729596	3189996	3261229	3199870	6089039	4908049	5200473	3524163	3712317	3976521	3819920	5764955	4350085	3638598	4889932	5593660	6805043	2509424	4519494	3457312	2313300	6390315	3649108	3231137	7174657	6015036	8201361	2626060	4139231	2462497	5344029	3119296	5142061	FDB029286 [ C20 H41 N O2, db=78.14, overall=78.14, CAS ID=111-57-9 ]	(310.31064, 242383.48)(311.31366, 57405.777)(312.32428, 23789.674)(332.2867, 13600.497)
MF1304	FDB029295	1	11678141	8812155	9167697	11284636	9588390	10289042	13292102	11000753	14336108	12940592	16213024	17336206	16427832	12336519	11667846	13200366	11109975	4550212	9154011	23959784	31523320	28790994	17773018	21872628	34887388	27356112	64860108	71707984	19129136	10352917	1	12017262	8466170	9380103	11164593	14344269	9655744	11630234	7835047	13066889	2015543	17175714	14839628	8415204	FDB029295 [ C26 H54 N O6 P, db=99.21, overall=99.21 ]	(508.37674, 1192131.5)(509.37976, 346544.5)(510.38196, 66343.02)(511.39175, 11553.042)(530.3582, 29677.107)(531.3757, 20965.03)
MF1305	FDB029305	6952671	8037930	7261566	7834508	6724496	9377911	8766523	9765145	9085573	8021430	7018303	6349639	8313399	5717978	7249173	7856455	7729921	8151688	4219662	7479723	8760434	6632441	8629488	6291099	7793868	7369726	6981992	7653028	10974752	9353176	6816886	5636007	6363511	4600584	5848883	8528534	8776046	7899773	8842027	7965964	1	5290211	7538042	6057570	7008668	FDB029305 [ C12 H25 N O5, db=93.01, overall=93.01 ]	(263.17184, 714492.9)(264.17453, 75913.59)(265.17633, 14478.592)
MF1306	FDB029311	4591004	4538255	4408097	4178895	4338380	1615055	1801485	1627924	1691297	1881199	1687054	1493301	1452102	1408990	1648104	3636445	4461272	4426113	3874140	4254978	1612790	1681500	1770560	1754769	1518374	1305695	1375151	1641662	1744330	1477277	4270586	3640860	5142890	6186724	4782485	1606894	1760175	1478169	1809004	1737755	1326752	1141264	1502294	1539639	1403002	FDB029311 [ C25 H49 N O5, db=97.16, overall=97.16 ]	(426.35785, 237285.75)(427.36115, 68399.89)(428.3625, 17972.137)
MF1307	FDB029320	534691	608916	533142	543362	462645	192632	1	1	1	1	1	1	163020	1	223676	428752	579752	487517	1	487855	142025	168112	1	132859	1	1	1	1	1	133470	484179	695619	446680	585925	491703	240431	191507	1	201583	1	91056	1	1	125725	1	FDB029320 [ C21 H41 N O5, db=40.19, overall=40.19 ]	(370.29477, 39044.793)(371.307, 16796.752)
MF1308	FDB029352	1	1	1	1	1	990178	813489	1011940	1047234	894679	891231	866633	1113666	962724	1032869	1	1	1	1	1	831233	926682	897182	675351	748941	1169646	712362	1268348	1274932	1221905	1	1	1	1	1	1018527	1134402	884740	1054408	1029978	910785	1	1051106	863828	972667	FDB029352 [ C15 H17 N3 O4, db=85.33, overall=85.33, CAS ID=6899-04-3 ]	(303.1454, 94019.28)(304.14896, 17289.297)
MF1309	FDB029362	1	1514338	1259839	1346440	1029092	1415087	1103685	1155322	1408418	1031303	1293077	1154869	1385155	1383089	1424154	1449359	1403028	1155050	1	1269323	1246321	1380734	1390078	1	1102271	1374240	1	1387723	1	1217347	1165449	1279199	1344688	1228633	1	1215289	1137251	1130302	1279822	1513104	1374427	1	1509226	1128061	1285469	FDB029362 [ C11 H21 N O3, db=60.63, overall=60.63 ]	(198.14795, 74837.88)(199.14536, 4364.096)
MF1310	FDB029378	1	1	1	1	1	1	1	1	1	1	1	1	1	1	1	641184	986764	1158512	518969	580297	1525606	1164180	733005	619187	1	1	1	1	1	1	954804	1	734452	1	1	546770	512230	894267	658034	528528	873836	1	1	1	1	FDB029378 [ C13 H28 O, db=87.11, overall=87.11, CAS ID=112-70-9 ]	(200.23714, 113108.49)(201.24031, 17991.994)
MF1311	FDB029379	1	1	1	1	1	1	1	1	1	1	1	1	161446	192254	1	264812	223658	247684	238792	249562	240475	174599	247986	229198	206768	200142	1	174850	263473	195042	1	1	1	1	1	1	1	1	1	1	233323	1	238374	264993	206418	FDB029379 [ C15 H29 N O3, db=47.47, overall=47.47 ]	(587.40076, 13771.653)(294.20377, 15805.592)
MF1312	FDB029383	349791	360951	270807	354600	228543	455409	295459	333668	374873	273896	2112161	1729760	2590498	1845415	2313155	470376	433782	405781	256662	366400	214259	265395	334265	1	144242	2676416	916444	1613677	3253491	2763091	273123	228544	383151	281803	197861	251937	291370	196786	218025	296910	2359920	765924	2531749	2019343	2360538	FDB029383 [ C16 H34 N O2, db=32.31, overall=32.31 ]	(273.2652, 83792.87)(274.26328, 26574.93)(275.26346, 12402.105)(255.25461, 17246.934)
MF1313	FDB029384	1	1	1	1	1	1	1	1	1	1	1	1	1	668067	1	1	1	1	1	1	2024862	1664715	1675975	1945845	1427100	1663657	2184479	1564481	1908954	1633970	1	1	1	1	1	818226	855140	1	933461	702081	997587	1	919600	1	1	FDB029384 [ C15 H27 N O4, db=3.98, overall=3.98 ]	(303.22757, 84146.1)(304.24503, 78223.17)(285.21548, 23473.822)
MF1314	FDB029387	1747913	2530400	2454996	2528284	1378177	2465738	1630739	1726981	1774087	1438968	2690996	1514375	1640989	1437819	2330440	2460679	1793411	1683622	2046181	2208298	1557061	2431773	1556976	2106588	2188410	1602307	2015053	1490136	1510019	1610702	2397943	2870507	1596811	2511281	1462080	1629279	1405593	2262908	1569221	2388518	2236799	2248253	1611889	1315185	2246579	FDB029387 [ C19 H35 N O6, db=80.89, overall=80.89 ]	(373.24487, 395531.28)(374.24777, 78867.04)
MF1315	FDB029396	421835	457967	432109	433393	391982	328669	334935	1	334645	337766	332059	318116	331621	1	358589	403991	461853	421965	392830	495351	382089	372803	431053	1	316495	326662	1	378546	380441	335870	427242	358531	447241	513632	373378	342564	354870	1	355460	344306	321848	1	341734	1	362223	FDB029396 [ C23 H45 N O5, db=79.62, overall=79.62 ]	(416.33777, 50387.574)(417.3412, 14325.773)
MF1316	FDB029399	1905117	1880955	1862454	1873939	1674200	662622	716337	681835	630287	640046	437118	384222	432537	383126	488645	1462197	1887470	1877894	1738199	2133075	464586	456101	402184	428926	378047	1	1	1	1	1	1719555	1613361	1898179	1972482	1649563	630571	660725	537808	679831	679079	333401	1	373833	348999	369998	FDB029399 [ C25 H47 N O5, db=91.74, overall=91.74 ]	(424.34244, 113564.695)(425.3463, 33309.934)(426.34772, 11932.955)
MF1317	FDB029462	802240	488790	1	524043	1	589760	1	831851	304913	568159	637180	1	574951	1	644248	426655	601145	454495	669664	690847	703080	891895	706370	660007	1	581962	623770	1	1	819260	1	1	957368	608182	460430	1	834166	472438	402664	573404	573743	1	924123	1	488620	FDB029462 [ C37 H73 N2 O7 P, db=55.76, overall=55.76 ]	(688.5184, 34752.05)(689.5226, 14455.376)
MF1318	FDB029472	1	1	1	1	1	203256	1	1	191904	1	228453	260472	355507	314118	310873	1	1	1	1	1	1	207998	255581	1	1	416819	389807	460744	665244	622186	1	1	1	1	1	1	229168	1	1	1	1	190763	236899	1	1	FDB029472 [ C38 H76 O13 P2, db=64.06, overall=64.06, CAS ID=56-81-5 ]	(802.4764, 31386.305)(803.4788, 15712.682)
MF1319	FDB029618	599837	790583	1461702	795761	1459024	1	791313	516896	496605	1161281	1106764	1192552	561022	819917	763405	783809	779444	879298	1130051	704431	1	1	1	1	1	1	1	1	1	1	783660	634883	462043	1409972	1369203	1	878570	1	746648	1	1	486694	568102	803923	568667	FDB029618 [ C18 H35 N O2, db=85.27, overall=85.27, CAS ID=94421-67-7 ]	(280.2636, 88690.99)(281.26718, 19525.791)
MF1320	FDB029628	467022	586420	625902	586613	578157	367617	1	1	1	1	1	1	1	1	1	383565	439815	440381	435514	430065	1	1	1	1	1	1	1	1	1	1	370473	1	617719	419516	1	2424715	296555	1	1	1	1	1	1	1	1	FDB029628 [ C24 H37 N O2, db=78.10, overall=78.10, CAS ID=162758-94-3 ]	(765.56, 13978.53)(372.29102, 52319.12)(373.2939, 15106.507)
MF1321	FDB030132	1	1	1	1	1	1	1	1	1	1	1	1	1	1	1	1302631	1601152	1555495	1258452	1996077	2017226	1860678	1512086	1245250	1296219	2306301	797466	1257330	1334197	1507904	1	1	1	1	1	580263	611069	427483	1037987	1227724	2843382	592528	1537538	1081328	1312443	FDB030132 [ C18 H31 O4, db=73.75, overall=73.75 ]	(311.2178, 27837.467)(293.21085, 118841.4)(294.213, 31884.203)
MF1322	FDB030135	1	1	1	1	1	1	1	1	1	1	1	1	1	1	1	1	1	1	1	1	135773	175099	263702	1	1	391180	245333	445176	450532	471426	1	1	1	1	1	1	1	1	1	1	1	1	1	122656	1	FDB030135 [ C12 H19 O3, db=46.74, overall=46.74 ]	(193.12274, 22519.395)(175.10858, 14610.616)
MF1323	FDB030152	2400534	2696674	3240669	2737619	2820551	1	2900842	2842697	2017164	2889913	3084539	3089149	2431359	3373962	2577645	2447032	2551269	2961043	2652706	2756580	2687331	2342805	2481199	2704550	2768532	2347111	2918484	2783665	3361126	2278052	2771245	2213195	2604589	3139107	2698556	3177649	3160194	3075644	3091850	2686814	2848425	5392355	2532143	3116381	2713399	FDB030152 [ C9 H9 O4, db=85.75, overall=85.75 ]	(163.03955, 195995.14)(164.043, 20384.445)
MF1324	FDB030185	2927339	3263912	2712180	3200177	2406595	301983	227834	215554	2967932	235952	2707484	2434698	318646	569137	295768	3178799	3150608	3275851	2488333	1	788461	772359	819011	3147627	536058	745678	933222	1010773	874228	751432	3032273	2753723	3726179	3369592	2735143	953682	521565	451514	493554	480397	523619	651763	3524617	364258	533860	FDB030185 [ C11 H20 O5, db=83.86, overall=83.86, CAS ID=32648-01-4 ]	(232.15508, 188140.81)(233.15756, 22029.42)(234.1642, 12262.585)
MF1325	FDB030280	1	1	1	1	1	1	1	1	1	1	1	1	1	1	1	1	7813477	5584286	5599418	6917758	16297925	16627901	18292918	13038356	12457297	18862138	14520700	20294172	21274102	19025186	3901760	4178538	7985298	4676632	6060258	5780905	5262856	4576135	6680794	7508019	8477503	1	5488483	11530995	1	FDB030280 [ C18 H33 O3, db=99.70, overall=99.70 ]	(279.23187, 889324.06)(280.23526, 178110.12)(281.24048, 23285.47)
MF1326	FDB030305	1359350	1418589	1257303	1443192	1150624	1277602	1163601	1252854	1273462	1096253	1127533	996467	1259712	1091401	1161483	1421130	1401239	1418960	1202123	1312466	1217935	1356671	1362046	1089222	1110812	1109861	921357	1151238	1088615	1042569	1350068	1298887	1371835	1355645	1184375	1234173	1200617	1242375	1	1324972	1046181	936792	1210146	1045904	1	FDB030305 [ C5 H6 N5 O2, db=43.97, overall=43.97 ]	(169.05858, 60212.734)(207.0146, 79992.51)(191.04054, 129813.0)
MF1327	FDB030323	271432	298863	285570	289495	260540	276672	300396	329950	269487	271099	316817	299204	312129	350034	294412	326090	322268	330427	238011	337234	332331	308072	343634	260107	330580	319320	1	342715	326883	306768	306044	278036	319741	308165	247073	316169	307745	320675	331106	328850	320003	1	366254	326052	302321	FDB030323 [ C9 H13 O3, db=46.93, overall=46.93 ]	(151.075, 32902.297)(133.06505, 13142.203)
MF1328	FDB030425	741567	982565	613520	619715	622266	1	494698	599252	517988	687275	569638	841885	1	651502	1219169	598374	422055	504193	525659	435428	1	585097	433058	480941	1	1	1	1	678207	402789	369896	333339	554458	429150	376629	455749	643960	480875	1	626868	1194086	902681	815371	646421	1	FDB030425 [ C42 H61 O3, db=5.30, overall=5.30 ]	(613.46265, 44916.207)(614.47815, 31941.727)(615.4901, 17585.836)
MF1329	FDB030515	1159194	1238515	1125593	1312718	1003470	1	1	1	1	1	1	1	1	1	1	1140657	1167444	1024101	860650	978187	1	1	1	1	1	1	1	1	1	1	1012752	916424	1237983	1087706	966799	1	1	1	1	1	1	1	1	1	1	FDB030515 [ C12 H23 N O6 S2, db=66.30, overall=66.30 ]	(324.0936, 132103.55)(325.09604, 20744.6)
MF1330	FDB030613	180005	176896	225652	194052	306862	107950	1	1	1	1	1	1	1	1	1	1	218598	192674	1	1	1	1	1	1	1	1	1	1	1	1	173141	1	255052	222209	1	1	1	1	1	1	1	1	1	1	1	FDB030613 [ C28 H50 O5, db=18.11, overall=18.11 ]	(466.38837, 20820.59)(467.38074, 12829.228)
MF1331	FDB030687	2167177	4416783	1971673	2304880	2118509	6394793	2866181	3172353	2415709	3078805	4948716	3109681	3533072	3780124	3402992	2699613	2996453	6110569	2707763	5013194	4258828	3921941	4556350	2834614	1511461	3475147	2976020	3567672	4356353	4051940	5704950	4672597	3807803	2599232	2756868	3611227	2769844	3457255	4040282	4258408	4704104	1	3518918	1908823	3737867	FDB030687 [ C22 H43 O2, db=84.69, overall=84.69 ]	(321.31564, 163282.88)(322.319, 39354.566)(303.30505, 40977.58)(304.30756, 14847.388)
MF1332	FDB030884	1060396	952468	1078266	1	1	1	1	1190012	1	1	1150849	970208	914093	1119440	987957	1013048	1	1	1	1084073	1101981	1	872846	1	1	996474	1	1	939872	1	1096625	1044888	1042633	1139443	1	959395	1014815	1029382	1034533	1118329	1097955	1	990197	1053567	1026661	FDB030884 [ C10 H15 O2, db=82.88, overall=82.88 ]	(149.09688, 89509.445)(150.09987, 11835.568)
MF1333	FDB030952	2559018	1	1	2948804	1624170	1	3184614	3348542	1742692	3101074	1	1	2241594	1	1	1233609	2857954	2810625	2369121	2714945	3369088	3624392	1806452	2990921	1	3276235	1658135	1958094	1	3171462	2795603	2361563	2821269	1730728	1	1	1683914	2977194	3323052	3126053	1	1728869	2016353	1745249	2085474	FDB030952 [ C8 H20 N O6 P, db=86.30, overall=86.30, CAS ID=28319-77-9 ]	(280.09238, 228214.52)(281.09528, 22986.63)
MF1334	FDB030974	1	586685	1	462231	1	1	566453	569285	1	1	1	1	1	1	1	1	1	1	1	1	641310	1	480649	357617	697604	1	1	441383	1	1	484490	840976	1819135	691551	460462	1	1	394067	1	1	1	1	419372	1	1	FDB030974 [ C18 H40 N O2, db=85.05, overall=85.05 ]	(302.3056, 84685.59)(303.3084, 18377.031)
MF1335	FDB031099	1	458515	1	458812	301021	430384	499855	457848	178382	639366	850217	895497	737517	740033	783597	358330	396729	156547	187780	1	1	1	1	1	1	539871	299980	322483	1523628	910490	1	188206	397099	196569	1	419633	1534767	357977	348443	364925	633940	358214	945031	1	752594	FDB031099 [ C18 H33 O2, db=79.77, overall=79.77, CAS ID=593-39-5 ]	(263.2371, 51619.957)(264.24054, 13142.282)(245.22601, 27157.1)(246.22868, 12944.959)
MF1336	FDB031137	1	1	1	1	1	1	1	1	1	1	1	1	1	1	1	1	1	1	1	1	1	356493	1	301589	1	744303	599060	885330	935737	757539	1	1	1	1	1	1	1	1	1	1	1	1	1	1	1	FDB031137 [ C34 H34 N4 O4, db=72.19, overall=72.19 ]	(580.29205, 61970.55)(581.2959, 18500.129)
MF1	103.0993@30.885	1	1	1	1	1	1	1	1	1	1	1	1	1	1	1	1	1	1	1	1	472658	1	1	1	1	1	1	1	1	1	1	1	1	1	1	1	1	1	1	1	1	1	1	1	1		(104.1064, 43087.76)(126.0906, 11478.51)
MF2	103.0994@30.898	1	1	1	1	1	1	1	1	1	1	1	1	1	1	1	1	1	1	1	1	729826	1	1	1	1	1	1	1	1	1	1	1	1	1	1	1	1	1	1	1	1	1	1	1	1		(104.1064, 73058.4)(126.0905, 11209.66)
MF3	103.0998@1.925	1	1	1	5903970	3835886	1	1	1	1	5926655	1	1	1	1	1	1	1	1	2939696	1	1	8023794	7444304	1	1	1	1	1	1	1	4652518	4604255	1	4339439	3878702	1	5857947	1	1	1	1	1	1	1	1		(104.10705, 331548.44)(105.110344, 21275.957)
MF4	1047.0476@23.880003	247922	254629	255010	258637	221696	253927	275964	259999	259215	224956	1	1	1	1	1	1	1	1	1	1	1	1	1	1	1	1	1	1	1	1	251738	220271	237324	243726	196616	183191	192878	191799	1	1	1	1	1	1	1		(1048.0548, 35330.797)(1049.057, 16799.727)
MF5	105.0596@26.836	1	1	678640	1	1	1	1	655140	1	1	1	1	1	1	1	1238039	1	1	1	850232	1	1	1	1	1	914214	1	1	1154645	1	953692	1015324	521207	1105320	1	1	1	607724	525154	1	1	1	1	776298	1		(106.0669, 88182.22)(107.06815, 20559.0)
MF6	105.0599@31.319	1	1	1	1	1	1	1	1	1	1	1	1	1	1	1	1	1	1	1	1	1	1	1	1	1	1	1	1	1	1	1	1	1	1	1	1	1	1	1	1	1	1311907	1	1	1		(106.0677, 64481.09)(107.0695, 15137.22)
MF7	105.0607@25.433	2658035	1	2622589	2073000	1	1987031	2431094	1	1895114	1	2641023	2045495	1	1	2210510	1918977	1	2597835	1	2583037	3073915	2297664	1882723	1	1	1	1	1	1799387	2807786	2935253	2344878	1	1	2284839	3180898	1774881	2802771	2619569	1	3007667	1	2059299	1848817	2767931		(106.068115, 245253.27)(107.07037, 16053.163)
MF8	109.0638@2.2840002	1	519328	1	207631	1	1	790838	1	1	252215	1	1	1	1	1	1	1	872763	1	1	1	1	1	730644	1	1	1	1	1	997528	1	1	1	742025	1	1	259421	1	1	1	1	1	1	1	1		(219.1347, 3999.592)(110.07117, 34243.562)
MF9	109.0639@1.9616468	1	1	1	807719	1	1143724	1	1	1	1	643897	1	1	1159408	1	1	1	1	1	1	1177187	1270655	1	1	902829	1617770	1167832	1	1673043	1	1	1	1026612	1	1	1	1	1101455	1	1314826	2073534	1230008	1	959021	1209482		(219.13466, 8203.033)(110.07119, 59814.848)
MF10	111.0297@1.813	1	485717	1	1	724200	1	1	1	1	1	1	422356	890522	1	1	1	731406	1	1	1	1	534156	1	640814	1	1	1	1	1	1	1	1	1	1	1	370193	1	1	924087	1	1	1	1	1	1		(112.03711, 35216.027)(149.99315, 16480.73)(134.01898, 60464.855)
MF11	113.0591@2.0449994	14357921	18250756	1	16232893	1	27078324	15837628	18434054	1	16361191	1	1	11336986	14197834	14482156	17486336	17451708	1	1	14156850	1	27196320	1	1	16740248	1	19782300	33119332	1	1	12959730	12503946	1	1	1	19137550	15444793	1	17738348	19763850	15895545	1	28983674	17474848	22660138		(114.06636, 847822.4)(115.068985, 49601.273)(152.02222, 106298.06)(136.04893, 193837.02)
MF12	115.0627@22.031	1	1	1	1	1	1	1	1	1	1	1	1	1	1	1	1	1	1	1	1	1	1	1	1	1	1	1	1	1	1	1	1387772	1	1	1	1	1	1	1	1	1	1	1	1	1		(116.0705, 172348.02)(117.072, 9019.15)
MF13	115.0634@1.8520001	1	1	1	1	1	2013890	1294707	1	1362939	1	1	1	1	1	1	1	1	1	1	1	683989	2062044	1	1	1351639	1	1	1	1	1	1	1	1	1	1	1	1	1201309	1	1	1	1	2280757	1202093	1		(231.1611, 22695.84)(116.07068, 91551.56)(138.0551, 60266.156)
MF14	115.0997@12.26	1	1	1	1	1	1	1	1	1	1	1	1	1	1	1	1	1	1	1	1	1	1	3401342	1	1	1	1	1	1	1	1	1	1	1	1	1	1	1	1	1	1	1	1	4213112	1		(116.1071, 459613.72)(117.11015, 31705.004)
MF15	116.0836@21.757	1	1	1	1	1	1	1	1	1	1	1	1	1	1	1	1	1	1	1	1	1	1	1	1	1	1	1	1	1	1	1	1	1	1	1	1	1	1	1	1	818127	1	1	1	1		(255.1573, 10128.8)(117.0908, 47897.83)
MF16	117.0787@5.263	1030522	1	1	1	1	1	1	825605	1	1	1	1	1	825036	1	771533	1	1	1	1	1	1	1	1	1	1741420	1	1	1	1	1	1	1	1	1	1	1	1	1	463151	1	1	1209300	1	984032		(118.08588, 43973.855)(100.075264, 51507.023)
MF17	117.0791@1.764	64156980	62781568	62007104	63551676	1	59777100	1	52016648	59424284	46683132	48012508	1	56129096	46270120	56096308	63605412	61998752	58261912	1	55290080	48494140	55950864	62839644	1	52637316	57934100	1	1	1	55059236	63004796	56247988	60353352	56105812	1	50448312	1	53039556	1	58665628	43805304	1	59946192	1	52476468		(235.16562, 223334.19)(236.16876, 29641.236)(273.1213, 115513.31)(274.1245, 23004.34)(257.14774, 1278774.6)(258.14825, 274448.56)(259.15143, 16226.019)(118.086426, 7515138.5)(119.08947, 339478.72)(120.091515, 39307.035)(156.04236, 871421.75)(157.04547, 50404.0)(140.06833, 1925227.1)(141.0715, 105119.47)
MF18	117.0791@2.8639996	1	8252431	1	1	1	8649872	8206988	1	6744670	1	1	1	7707505	1	4140518	7168465	7283525	3415031	3403829	1	1	1	1	1	1	1507725	1	1	1	1	1	1	1	1	1	1	1	3427934	1	5329803	4236150	6762268	6754135	1	6800225		(118.08645, 180577.03)(119.08942, 15596.284)(140.06874, 14902.683)
MF19	119.0735@6.247	1	1	1	1	1	1	1	1	1	1	1	1	628373	1	1	1	1	1	1	1	1	1	1	1	1	1	1	775675	1	785435	1	1	1	1	1	1	1	1	1	1	1	1	570722	1	1		(120.0806, 73416.84)(121.08358, 11491.069)
MF20	119.0757@31.252	1	1	1	1	288880	1	611360	1	1	1	546522	497925	1	1	1	1	1	1	1	1	1	1	1	1	1	1	1	1	1	1	1	1	1	683146	1	1	570269	566394	622627	1	623323	1	1	1	1		(239.15395, 11815.687)(120.083145, 24483.924)
MF21	120.0215@31.237	1	1	1992876	1	1	1	1958733	1	1	1	2120144	2029054	1	2098532	1	1	1	1	1	1	1	1	1	1	1	1	2226990	1	2124098	1	1	1	1	2059614	1	1	1911133	1981979	2024713	1	1875953	1864222	1	1	1		(121.02876, 142804.75)(122.03246, 12123.297)
MF22	120.0578@4.7550006	1	1	1	1	1	1	1	1	1	1	1	1	2055882	1634984	1936808	1	1	1	1	1	1	1	1	1	1	1	1	1	1	1	1	1	1	1	1	1	1	1	1	1	1839847	1	2142028	1759310	1970392		(121.06531, 139403.58)(103.05525, 12634.852)
MF23	121.0533@4.61	1	1	1	1	1	1	1	1	1202488	1	1	1	1	1	1382541	1	1	1	1	1	1	1	1	1	1	1	1	1	1	1	1	1	1	1	1	1	1	1	1	1	1	824959	1	1	1168190		(122.06117, 85871.89)(123.05698, 20945.797)
MF24	121.0641@1.785	1	1	1	1	1	1	1	1	1	1	1	1	1	1	1	1	1	1	1	1	1	1	1	1	1	1	1	1	1	1	1	1	1	1	1	1	1	1	1	1	1	771747	1	1	1		(122.0713, 194449.95)(123.0746, 16432.24)
MF25	122.109@26.364	1	1	1	1	1	1	1	1	1	1	1	1	1	1	1	1	1	1	1	1	1	1	296819	1	1	1	1	1	1	1	1	1	1	1	1	1	1	1	1	1	1	1	1	1	1		(245.2222, 10319.17)(123.1163, 27835.98)
MF26	126.0168@1.5619998	9198691	10699922	7443861	10462590	6739352	9979000	7162847	8780554	9688698	7009528	8307712	6686819	10387441	7959624	9312074	11109018	10626944	9080748	6132998	8855873	8466939	10649956	10040758	6178631	6572387	8969245	3936765	9412360	8471284	8795464	8853261	8690412	10449221	8300792	6949216	8697727	7431481	8305033	8459220	9973085	7988742	2897155	10010680	6959417	8771591		(127.024086, 1320082.0)(128.02557, 232091.4)
MF27	128.0836@26.167	1	1	1	1	1	1	1	1	1079843	1	1	1	1	1	1138164	1	1	1	1	1	1	1	1	1	1	1	1	1	1	1	1070186	1	1	1	1	1	1	1	1	1	1	1	1	1	1056330		(129.09103, 102094.09)(130.09438, 11579.693)
MF28	129.0425@2.635	1	1	1	1	1	1	1	1	1	1	1	1	1	1	1	1	1	1	1	1	1	2032722	1	1	1	1	1	1	1	1	1	1	1	1	1	1	1	1	1	1	1	1	1	1	1		(130.0498, 169719.28)(131.053, 11744.45)
MF29	131.0694@1.83	1	1	126087288	1	95244040	1	1	1	1	1	129024040	1	1	1	1	1	1	1	97051256	131923912	1	1	134257008	111818544	1	130073336	6034956	1	1	116288528	1	1	1	131020408	100399728	1	1	136677200	1	1	1	91386888	1	1	1		(263.14645, 401282.72)(264.14902, 43861.79)(301.1015, 69534.45)(285.1287, 733776.94)(286.13116, 80394.75)(132.0769, 1.6168421E7)(133.07997, 934504.0)(134.08128, 106048.07)(170.03288, 1033885.06)(171.0357, 53701.266)
MF30	132.0726@2.088	9286107	1	1	1	1	1	1	1	1	1	1	1	1	1	1	1	5037422	1	1	1	1	1	1	1	1	1	1	1	1	1	1	1	1	1	1	9882588	1	1	1	1	10221759	1	4709058	1	1		(133.07993, 559257.1)(134.08125, 62692.55)
MF31	133.074@2.0009997	1	2447573	1	1	1	1345692	1	1	1	1	1	1	1321739	2684345	2851035	1	1	1	1	1752698	1	1153088	1	1	1	1	1	2368253	1	1	1	1	1	1	1	1	1964633	1	1	1	1	1	1106751	2196801	1		(134.08125, 97741.73)(116.070656, 91937.945)
MF32	133.1102@1.8729999	1	1	1	1	1	1	1	1	1	1	1	1	1	1	1	145094	1	1	1	1	1	1	452376	1	325014	296479	1	1	1	1	1	1	335635	1	91547	1	1	1	1	493030	542028	1	198399	328928	1		(134.11743, 29388.896)(116.107, 15978.44)(156.10135, 17111.434)
MF33	135.0545@8.807	2884442	2975604	1	2996047	1	1	1	1	1	1	1	1	1	1	1	2730511	2830124	2350272	1	1	1	1	1	1	1	1	1	1	1	1	1	1	1	1	1	1	1	1	1	1	1	1	1	1	1		(136.06165, 365796.97)(137.06343, 26177.703)
MF34	136.0388@2.281	1	3365431	1	1	4020971	2057258	1	1	1827209	1	1	1	1950206	1	1	5332207	1	3207924	1	1	1	1	1	1	1	1	1	1	1	1	2153350	1	1	1	1	1	1	10087688	1	1906059	1	1	1285090	1	1		(295.0666, 200485.88)(137.0462, 339290.78)(138.05202, 33196.94)
MF35	136.09@25.24	1	1	1	1	1	1	1	1	1	1	1	1	1	1	1	1	1	1	1	1	1	1	1	1	1	1	205113	581117	1	1	1	1	1	1	1	1	1	1	1	1	1	1	1	1	1		(137.0957, 12582.165)(119.0853, 18748.46)
MF36	137.0854@3.3099997	1	1	1	1	1	1	1	1	2062436	1	1	1	1	1	1	1	1	1	1	1	1511154	1	1	904389	1372673	1	1	1	1	1	1	1	1	1	1	1429059	1	1337913	1	1504616	1	1	1	1	1		(138.09264, 173568.53)(139.09584, 17950.309)
MF37	139.061@2.504	1	1	1	1	8114046	1	8315109	1	1	1	1	6690049	1	1	1	1	1	1	7694891	1	1	1	1	7485008	1	1	10009140	7118779	7292582	1	1	1	1	1	8203648	1	8423189	1	8414485	1	1	1	1	6497224	1		(140.06834, 1918948.4)(141.07158, 103775.625)
MF38	140.1069@9.807	1	1	1	1	1	1	1	434791	1	1	420003	1	1	1	1	1	1	1	1	460945	1	1	1	1	386514	1	1	1	1	1	1	1	1	1	1	1	409142	1	446974	1	1	1	1	1	1		(141.11418, 33542.03)(142.12227, 12312.223)
MF39	142.0743@2.062	1	1	1	1	1	1	1	1	1194612	1	1	1	1	1	1	1	1	1	1	1	1137857	1	1	1	1	1	1	1	1	1	1	1	1	1	1	1	1	1	1	1	1	1	1	1	1		(143.0815, 130387.94)(144.08301, 11604.686)
MF40	143.0733@7.189	1	1	1	1	1	1	1	1	1	1	1	1	835020	699338	825372	1	1	1	1	1	1	1	1	1	1	1	1	1	1	1	1	1	1	1	1	1	565540	1	1	1	1	1	710037	1	1		(144.0806, 84961.83)(145.0853, 12154.572)
MF41	143.1306@8.894	1	1	1	1	1	1	1	1	1	1	1	1	1	1	1	1	1	1	1	1	1	1	1	1	1	1229243	1	970206	985310	992314	1	1	1	1	1	1	1	1	1	1	1	1	1	1	1		(144.13788, 141873.31)(145.1412, 13788.055)(126.12748, 16871.8)
MF42	144.0423@2.267	1	1	1	1	1	1	1	1	1	1	1	1	1	1	1	1	1	1	678273	1	1	1	1	1	1	1	1	1	1	1	1	1	1	1	1	1	1	791982	726758	1	1	1	1	1	1		(145.04955, 47855.98)(167.03175, 12067.651)
MF43	145.0528@7.1920004	1	1	1	1	1	1098322	1	967395	1115148	1	1030800	1	1381200	1192656	1405753	1	1	1	1	1	1	967578	1042068	1	1	902201	1	948380	1	1	1	1	1	1	1	1	1	892895	870031	1019295	1054709	1	1160811	871719	1116607		(146.06003, 120154.414)(147.06348, 13431.649)
MF44	145.0532@12.915	1	1	1	1	1	1	1	1	1	1	1	1	1	1	1	1	1	1	1	1	1	1	924459	1	1	917633	1	1	1	1	1	1	1	1	1	1	1	1	1	1	1	1	1	1	1		(146.06015, 121607.42)(147.06451, 13220.085)
MF45	145.1086@2.647	1	1	1	1	1	1	1	1	1	1	1	1	1	1	1	1	1	1	1	1	1	959803	1	1	1	1	1	1	1	1	1	1	1	1	1	1	1	1	1	1	1	1	1	1	1		(146.1156, 155171.16)(147.1182, 11593.81)
MF46	145.1453@1.9799998	1	2970871	1	1056989	1	1	1944612	1	1	2151040	1673257	1	1518637	2848391	1	1	2397438	2810080	1119281	2726623	1	1	1	2074388	2402862	2209812	1	1	1	1	2776459	1	3008707	1	1	1	2800619	1	1	2359741	1	1	3476112	1	1		(146.15266, 261714.55)(147.1566, 7156.2534)
MF47	147.0898@2.2800002	1	1064416	439665	732587	1	929511	1	836358	1	1	896816	1	1	1	1	1	1	966064	1	1	851285	1	1109179	647727	1	1	1	1	1	1	1	513964	820604	362974	1	1	1	1	944137	1	1	1	1	1	1		(148.09721, 30562.834)(130.0864, 31555.762)
MF48	151.0498@2.3	1	1	1	1	525106	1	1	1	1	1	1	1	1	1	1	1	1	1	1	1	1	1	1	1	1	1	1	1	1	1	1	1	1	1	1	1	1	1	1	1	1	1	1	1	1		(152.0571, 17497.24)(174.0387, 25039.34)
MF49	152.1199@23.932	1	1	1	1	1	1	1	1	1	1	1	1	1	1	1	1	1	1	1	1	1	1	1	1	1	1	1	1	1	1	344140	1	1	1	1	1	1	1	1	1	1	1	1	1	1		(153.1273, 27597.9)(154.1233, 2273.1)
MF50	153.0516@3.8728821	1	1958534	1	1110760	1	1474326	1	586567	1	1111489	1	1	1458543	847547	1510288	1693739	1126369	1	1	1	622274	1	1	1	1	1	1	1	1	496970	1	1	1	1	1	1	478440	1	1	1	1137791	608840	1583933	1	1372112		(154.0598, 35371.914)(136.04922, 20072.75)
MF51	153.0781@3.675	1	1	1	1	1	1	1	1	1	1	1	1	1	1	1	1	1	1	1	1	1	1	1	1	1	1	1	1	1	1	1	1	1	1	1	1	1	690134	1	1	1	1	1	1	1		(154.0855, 13940.88)(176.0673, 59440.22)
MF52	155.069@1.736	1	1331416	1255845	1583033	1	1648835	1201844	1	1490505	1	1484675	1	1503891	1371786	1650658	1572598	1331292	1	1	1	1	1452809	1	1	1	1	1	1	1	1	1	1448838	1505671	1	1	1206354	1120118	1429292	1	1599042	1290594	1	1493742	1	1342678		(156.0763, 210643.19)(157.08093, 17382.727)
MF53	158.0844@7.191	1	1	1	1	1	1	1	1	561604	1	1	1	721192	1	1	1	1	1	1	1	1	1	1	1	1	1	1	1	1	1	1	1	1	1	1	1	1	1	1	1	1	1	636039	1	1		(159.09166, 75546.4)(160.09373, 11996.36)
MF54	159.0903@2.4160001	1	1	1	1	1	1	1	1	1	1	1	274134	542227	1	398009	1	1	1	1	1	1	1	1	1	1	1	105363	1	391846	1	1	1	1	1	1	1	1	1	1	1	378437	1	513951	304399	580876		(160.09805, 16952.828)(142.0868, 15802.061)
MF55	159.1258@2.582	1	1	1	1	1	1	1	1	1	1	64224	1	1	1	1	1	1	1	1	445871	1	415129	1	1	1	1	1	1	1	1	1	1	1	1	1	1	1	1	1	1	1	1	293590	1	1		(160.13287, 36741.195)(161.136, 8933.87)(142.12233, 15206.409)
MF56	159.1261@2.167	1	1	1541717	7869581	1	1	4847639	1	1	1	5324471	1	3723617	1	1	1	1	6049678	1	1	1	1	1	1	1	1	1	1	1	7368767	1	1	1	1	1	1	1	1	1	1	1	1	1	4424373	5651770		(160.13335, 409963.22)(161.13649, 38834.504)
MF57	161.0512@4.078	1	1	1	1	1	1	1	1	1	1	1	1	1	1	1	1	1	1	1	1	1	1	1	1	1	1	1	1	1	1	1798320	1	1	1	1	1	1	1	1	1	1	1	1	1	1		(162.0585, 142668.95)(163.0623, 10703.4)
MF58	161.1054@1.965	1	1	1	1	1	1	49470384	1	1	1	60371828	1	788158	60848408	57960444	1	1	1	1	1	1	1	58524668	1	1	45415976	1	792430	62979324	56256716	1	1	1	1	34420700	1	47111532	1	46813020	1	1	1	48001104	48663720	1		(323.21796, 105205.125)(162.37999, 3831174.5)(163.24966, 231052.34)(164.11784, 39550.12)(200.06836, 55758.11)(184.09435, 103905.766)(185.0979, 17979.7)
MF59	162.1087@1.961	1	1	1	1	1	1	1	1	1	1	1	1	1	1	1	1	1	1	1	1	1	1	1	1	1	1	1	1	1	1	1955256	1	1	1	1	1	1	1	1	1	1	1	1	1	1		(163.116, 202460.97)(164.1178, 22510.75)
MF60	164.0657@3.431	1	1	1	1	1	1	1	1	1	1	1	1	1017394	758138	937769	1	1	1	1	1	1	1	1	1	1	1	1	1	754004	780830	1	1	1	1	1	1	1	1	1	1	1	1	902748	1	1		(165.07309, 46502.527)(147.06285, 11084.047)
MF61	164.0836@14.759	1	1	1	1	1	1	1	1	1	1	1	1	1	1	1	1	1	1	1	1	1	1	1	1	1	961130	1	992298	1150379	1008019	1	1	1	1	1	1	1	1	1	1	1	1	1	1	1		(165.09058, 133514.77)(166.09393, 17686.29)
MF62	164.0837@14.467	1	1	1	1	1	1	1	1	1	1	1	1	1	1	1	1	1	1	1	1	1	1	1	1	1	824408	1	897678	904411	851372	1	1	1	1	1	1	1	1	1	1	1	1	1	1	1		(165.09067, 114834.734)(166.09402, 15255.431)
MF63	166.098@22.713	1	1	1	1	1	1	469957	1	1	1	1	451044	323940	391162	377450	1	1	1	1	1	1	1	1	1	1	1	1	1	1	1	1	1	1	1	1	1	1	1	1	1	1	1	1	1	1		(167.1069, 13117.911)(149.09323, 23632.408)
MF64	166.9863@18.409	1	1	1	1	1	1	1	1	1	1	1	1	1	1	1	1	1	1	1	1	1067761	1	1	1	1	1	1	1	1	1	1	2668156	2026565	1	1	1	1	1	3144310	1	1	1	1	1	1		(167.99371, 273124.72)(168.99657, 25718.453)
MF65	167.0585@2.555	1	1	1	1	1	1	1	1	1	1	1	1	378541	1	1	1	1	1	1	1	1	1	1	1	1	1	1102830	1	1	1	1	1	1	1	1	1	1	1	1	1	1	2170199	1	1	1		(168.06577, 30328.12)(150.05666, 82845.016)(151.0595, 10277.75)
MF66	168.0513@1.8940004	1	179812	1	1	1	176252	190428	1	1	1	1	1	213403	1	1	1	1	1	1	184806	1	200770	1	1	1	1	1	183979	1	1	194119	1	259478	1	1	1	184050	1	249931	1	1	119107	1	1	206697		(169.05873, 11939.406)(207.01431, 11429.984)(191.04056, 21838.043)
MF67	169.0256@1.8279997	1	1	1	9440905	1	8954134	1	9023428	1	1	2280017	8207935	1336227	8621050	1	1	2613581	1	1	1	1	1	1	1	6411473	1	1	1	1	1	1	1	8978687	1	1	1	1	1	1	8819242	1	1	1	1	926899		(339.06128, 20772.742)(361.0423, 28002.066)(170.0329, 1035512.56)(171.03574, 56170.355)(152.02222, 190574.3)(207.98915, 57104.777)(192.01509, 398766.38)
MF68	169.0762@2.74	1	1	1	1	1	1	1	1	1	1	1	1	1	1	1	1	1	1	1	1	1	1	1	1	1	1	1	1	1	1	1	1	1	1	1	1	1	1	242980	1	1	1	1	1	1		(170.0822, 26063.06)(152.0691, 10348.79)
MF69	170.1419@15.272	1	1	1	1	1	1	1	1	1	1	1	1	1	1	1	1	1	1	1	1	1	1	1	1	1	1	1	1	1	1	1	1	1	1	1	1	1	1	8527169	1	1	1	1	1	1		(171.1494, 1169308.0)(193.1314, 13485.54)
MF70	172.0736@5.714	678359	771847	1	704928	1	1	1	1	1	1	1	1	1	1	1	650397	692287	612180	1	664457	1	1	1	1	1	1	1	1	1	1	768837	754208	1010451	733330	1	1	1	1	1	1	1	1	1	1	1		(173.08083, 78513.43)(195.06339, 13662.39)
MF71	172.1117@24.641	1	1	1	1	1	1	1	1	1	1	1	1	1	1	1	1	1	1	1	1	1	1	1	1	1	1374817	618070	1548253	1	1359394	1	1	1	1	1	1	1	1	1	1	1	1	1	1	1		(173.11757, 71183.37)(155.10663, 109485.38)
MF72	175.1208@2.0249999	1	1132358	1	1	1	2000271	1	1016213	1	1	1	1	1	1	1	1	1	1	1	1	1666750	2099542	1999525	1	1	962199	1	1	1	1	1	1	1	1	1	1	1	1	1	1	1	1	1	1	1		(176.12822, 82841.95)(177.1311, 10365.554)(158.11786, 85652.42)
MF73	175.1216@31.622004	1437608	2450492	1	1582271	1	2081345	1	1	1706225	1	1	1	1600066	1	1705346	2323323	2450034	1	1	1	1830958	1205919	1479882	1	1	1	1	1890320	1	1299504	1509609	1021076	1490936	1	1	2309715	1	1848710	1	2539421	1	1	2046426	1	2402618		(389.20908, 25573.62)(176.1282, 58956.086)
MF74	175.1221@3.5410001	1	1	1	454879	381101	1	1004703	915710	1	776546	1	879408	363826	1	308130	1129879	458556	1	1045719	1281344	1	1	1389381	965637	1311972	1876548	1	1	1639281	1421838	1	1	367991	1412064	1036414	1	1029593	1515134	1	1	1190106	1	1	1044201	1		(176.12883, 29224.117)(177.11354, 31460.693)(158.32745, 72313.24)(159.12178, 8142.578)
MF75	178.0986@24.463	1	1	1	1	1	1	1	1	1	1	209876	206315	190972	223465	1	1	1	329704	215320	244853	1	1	1	1	1	1	1	1	1	1	1	1	1	1	1	1	1	1	1	1	1	1	1	1	1		(179.106, 14740.423)(161.09543, 17571.72)
MF76	178.1108@12.887	1	1	1	1	1	1	1	1	1	1	1	1	1	1	1	1	1	1	1	1	1	1	1	1	1	1	1	1	1	1	1	673099	1	1	1	1	1	1	1	1	1	1	1	1	1		(179.118, 92184.8)(180.121, 12164.55)
MF77	178.1214@2.1300008	7054424	733670	1	7372019	4169613	6129655	759482	7279052	1	625170	1	1	8542253	3715922	6988060	5788897	1	1	1	4802310	1	1326727	6403930	1	1	1	1	1	652714	1	1	6437342	1492504	1	454127	7490867	4912841	669515	5725233	1	5564584	1	6791855	2468922	2057924		(357.28687, 99676.305)(358.25253, 33055.46)(179.12894, 27055.24)
MF78	178.1358@26.160002	1	1	1	1	1	1	1	1	1	1	1	1	1	1	1	1	1	1	1	1	1251321	1	145386	1	1	579498	1	706930	537714	658136	1	1	1	1	1	1	1	1	1	1	1	1	1	155814	1		(179.14304, 42203.97)(180.1436, 14917.99)(161.13205, 23113.674)
MF79	180.1511@26.954998	1	1	1	1	1	1	235417	1	1	1	1	1	280236	1	1	1	1	252840	1	246760	254264	1	1	1	1	1	1	215554	233488	234498	1	1	1	247492	1	1	1	1	238470	1	1	1	1	237334	1		(181.15819, 19618.709)(163.14758, 11154.556)
MF80	181.0741@6.759	1	1	1	1	1	1	1	1	1	1	1	1	649487	1	1	1	1	1	1	1	1	1	1	1	1	1	1	1	1	1	1	1	1	1	1	1	1	1	1	1	1	1	1	1	1		(182.0812, 92848.04)(183.085, 11424.6)
MF81	181.0848@5.228	1	1	1	1	1	1	1	1	1	1	1	1	1	1	1	1	1	1	1	1	1	1	1	1	1	1779150	1	1726368	2391853	2909525	1	1	1	1	1	1	1	1	1	1	1	1	1	1	1		(182.09215, 207367.45)(183.09625, 21823.395)
MF82	182.1303@27.1	1	1	1	1	1	1	1	1	1	1	1	338408	1	1	1	176359	1	1	1	1	1	1	1	1	1	1	1	1	1	1	1	1	1	1	1	1	1	1	1	1	1	1	1	1	1		(183.1364, 23848.16)(184.1307, 23787.33)
MF83	183.0661@28.005	1	1	1	1	1	1	1	1	1	1	1	1	1	1	1	1	1	1	1	1	1	1223988	1113627	1	1	1435219	1	1621973	1	1441576	1	1	1	1	1	1	1	1	1	1	1	1	1	1	1		(184.07323, 189827.94)(185.08069, 14067.222)
MF84	183.0661@29.424997	1	1	1	1	1	2481065	1	1	1168844	1	1	1	3087498	1	2050330	1567281	1	1	1	1	2177725	1	1312259	1	1	4125777	1	4321443	2815752	4243866	1	1	1	1	1	1	1	1	1	1	1	1	2085303	1	1		(184.07355, 243293.11)(185.0789, 17702.623)
MF85	188.119@3.343	1	1	1	1	1	1	1	1	1	1	1	1	1	1	1	1	1	1	1	1	1	1	1	1	1	1	144346	1	1	1	1	1	1	1	1	1	1	1	1	1	1	177931	1	1	1		(189.12505, 17668.605)(211.10669, 14044.62)
MF86	188.1522@1.6279997	435251	2247354	1	1	5691391	465661	1429588	1	2163460	374828	536077	1	560985	1746150	532473	507497	2162116	1	1	1	430182	506827	478729	1	1	478679	1	500571	457852	1985939	1	1	1784934	1	1	442769	1	1696594	1	1	453970	1	563053	1449454	1		(189.1599, 63500.93)(227.7316, 276757.03)(228.11731, 51066.113)
MF87	194.1083@6.9630003	1	1	1	1	1	505330	1	1	1	1	1	1	1	1	1	1	1	1	1	1	1	560556	458689	1	1	474294	214486	503052	717823	812630	1	1	1	1	1	1	1	1	1	1	1	1	1	1	1		(195.11554, 44363.72)(196.11324, 31713.629)
MF88	194.1299@26.189	1	1	1	1	1	1	1	1	1	1	1	1	1	1	1	1	1	1	1	1	1	1	252172	1	1	1	1	406689	176954	291062	1	1	1	1	1	1	1	1	1	1	1	1	1	1	1		(195.13559, 18587.164)(177.12794, 12505.555)
MF89	194.1304@21.649141	1	1	1	1	1	1	1	1	1	1	1	1	1	1	1	1	1	1	1	1	1	1	203845	216865	1	675308	307947	723259	1	707894	1	1	1	1	1	1	1	1	1	1	1	1	1	281508	1		(195.13768, 46228.684)(196.13635, 7688.52)(177.12895, 11159.633)
MF90	195.0898@6.184	1	1	1	1	1	1	1	1	1	1	1	1	1	1	1	1	1	1	1	1	1	506047	497543	1	1	1	1	1	1	1	1	1	1	1	1	1	1	1	1	1	1	1	1	1	1		(196.09705, 65858.3)(218.0793, 12858.92)
MF91	196.1255@10.973	1	1	1	1	1	1	1	1	1	1	1	1	1	1	1	1	1	1	1	1	1	1	746541	1	1	1	1	1	1	1	1	1	1	1	1	1	1	1	1	1	1	1	1	847112	1		(197.12924, 88593.34)(198.13115, 14197.09)
MF92	197.1781@21.148	1	1	1	1	1	1	1	1	1	1	1	1	1	1	1	1	1	1	1	1	1	1	1	1	1	1	1	1	583253	1	1	1	1	1	1	1	1	1	1	1	1	1	1	1	1		(198.1854, 71312.79)(199.188, 11909.58)
MF93	197.933@1.5699998	829437	839466	749071	853081	599015	883672	671171	803452	828628	587249	560538	461237	1	536874	601212	927228	901872	783248	479153	824911	873227	828902	883622	532642	767080	619682	1	589334	786351	879128	875522	899519	911355	786675	571311	845569	703817	823095	815567	871943	571594	1	555920	1	1		(198.9404, 152563.92)(199.94182, 23635.156)
MF94	198.1608@23.978	1	1	1	1	1	1	1	1	1	1	1	1	1	1	1	1	1	1	1	1	1	1	1	1	1	1	1	1	1	1	1	1	1	677984	418734	1	1	1	1	1	1	1	1	1	1		(419.31372, 10338.686)(199.16824, 21274.98)
MF95	199.0987@4.708	1	1	1	1	1	1	1	1	1	1	1	1	96940	1	1	1	1	1	1	1	1	1	1	1	1	218541	76215	1	208761	215760	1	1	1	1	1	1	1	1	1	1	1	1	1	1	1		(200.10553, 16627.787)(201.10567, 1926.8259)
MF96	199.121@14.259	1	1	1	1	1	1	1	1	1	1	1	1	1	1	1	93848	71551	1	1	1	1	242671	256317	1	1	1	1	1	1	1	1	1	92606	1	1	1	1	1	1	1	1	1	1	1	1		(200.12772, 3498.138)(182.11783, 18879.146)
MF102	201.0797@10.869	1	1	1	1	1	650863	1	1	634014	1	1	1	1	1	1	1	1	1	1	1	1	1	588658	1	1	1	1	1	1	1	1	1	1	1	1	1	1	1	1	1	1	1	1	1	1		(202.08678, 94059.65)(203.0918, 12993.317)
MF103	201.1368@31.546005	19698748	24877664	1	22433184	1	24861348	1	17036022	21330388	1	1	1	27060462	1	21736850	21104094	22137732	17607642	1	17362198	20475226	25620326	25060842	1	1	31005254	1	28111704	24816754	24609270	13552113	20969898	22523220	1	1	16060558	1	1	1	22471844	16648072	1	21217338	1	19238716		(202.14406, 841966.75)(203.14735, 91304.586)(204.15733, 20571.32)
MF104	203.0986@14.906001	1	1	1	1	1	721392	1	1	1	853159	1	1	1	1	1	1	1	1	1	1	1	1	1	1	1	1	1	1	1	1	1	1	1	1	1	1	1	1	1	1	1	1	1	1055888	1		(204.1057, 97834.23)(205.10893, 13015.767)
MF105	203.1162@2.278:2	102911776	124815960	1	114635952	1	1	1	1	1	1	1	1	1	1	1	1	1	99028944	1	103657384	1	1	1	1	1	1	1	1	1	1	93773800	103893304	1	94978072	88875848	56495720	48320796	1	1	57302136	1	1	1	1	1		(407.23853, 11776.352)(204.12358, 8406985.0)(205.12659, 692316.25)(206.12871, 83517.06)(207.1318, 7494.985)(226.10579, 26802.207)
MF106	204.1147@19.393	1	1	1	1	1	1	1	1	1	1	1	1	1	1	1	1	1	1	1	1	233109	262098	373373	1	1	267798	1	252069	303152	261946	1	1	1	1	1	1	1	1	1	1	1	1	1	1	1		(205.12209, 27546.857)(187.11128, 15358.905)
MF107	204.115@19.383	1	1	1	1	1	1	1	1	1	1	1	1	1	1	1	1	1	1	1	1	1	1	1	1	148529	1	1	229264	221380	1	1	1	1	1	1	1	1	1	1	1	187892	1	1	217821	1		(205.12222, 23850.674)(187.11148, 12029.582)
MF108	204.1514@22.683	1	1	1	1	1	1	1	1	1	1	1	1	1	1	1	1	1	1	1	1	1	1	1	1	1	1	1	1	1	1	1	1	1	1	1	1	1	1	1	1	239525	1	1	203506	1		(205.15895, 10045.49)(187.15045, 13391.109)
MF109	205.0744@8.116	1	1	1	1	1	1	1	1	1	1	1	1	1	1	1	1	1	635709	1	1	1	1	1	1	1	1	1	1	1	1	1	1	1	1	1	1	1	1	1	1	1	1	1	1	1		(206.0816, 90924.23)(207.0853, 11225.17)
MF110	208.0752@25.427	1	1	1	1	361369	1	335947	280493	1	352321	369478	375064	260678	1	1	1	1	1	1	266936	1	1	1	1	330777	1	1	1	1	1	1	1	253796	367617	1	1	1	280841	338153	1	1	1	296976	372301	1		(209.08255, 29289.93)(191.07195, 16794.857)
MF111	208.0756@25.216002	215462	244956	1	227474	1	204923	1	1	206009	1	1	1	1	1	219863	179036	245753	232446	1	1	191651	239807	1	1	1	236884	1	228945	1	196614	232462	224742	1	1	1	216806	1	1	1	250806	218225	1	1	1	229068		(209.08281, 21511.318)(191.07214, 13681.409)
MF112	208.1111@16.635	1	1	1	1	1	1	1	1	1	1	1	1	1	1	1	1	1	1	1	1	1	1	1	1	1	1	1	1	493831	479879	1	1	1	1	1	1	1	1	1	1	1	1	1	1	1		(209.11775, 56228.29)(210.12465, 11797.65)
MF113	208.1111@21.968	1	1	1	1	1	1	256797	1	1	232174	1	256503	1	1	1	1	1	248326	1	303708	315272	1	1	1	303424	1	1	1	1	315762	1	297735	1	1	1	1	263150	1	1	1	1	1	1	358563	259350		(209.11833, 29798.72)(210.12804, 12224.957)
MF114	208.1464@26.367002	1	1	1	1	1	1	1	1	1	1	1	1	1	1	1	124018	1	1	1	1	270085	1	290027	1	1	342027	1	299331	1	302033	1	1	143294	1	1	1	1	1	1	1	1	1	739988	1	1		(209.1534, 16399.926)(191.14572, 7442.0205)
MF115	208.194@18.566	1	1	1	1	1	1	1	1	1	1	1	1	1	1	1	1	1	1	1	1	1	1	996289	1	1	1	1	1	1	1	1	1	1	1	1	1	1	1	1	1	1	1	1	1010437	1		(209.20145, 137724.75)(210.2046, 20585.645)
MF116	209.0805@1.951	1	1	1	1	1	1	1	1	1	1	1	1	1846380	1	1	1	1054485	1	1	1	1	1991253	1925543	1	1	1	1	1	1	1	1	1	1	1	1	1	1	1	1	1	1	1	2036813	1	1		(210.08781, 101886.09)(211.09204, 11890.174)
MF117	210.1374@11.718	1	1	1	1	1	1	1	1	1	1	1	1	245670	1	1	1	1	1	1	1	1	1	1	1	1	1	1	1	1	1	1	1	1	1	1	1	1	1	1	1	1	1	1	1	1		(211.1447, 20672.71)(212.1453, 13173.63)
MF118	212.0688@26.838	1	1	1	1	1	1	1	1	1	1	1	1	1	1	700808	1	1	1	1	1	1	1	1	1	1	1	1	1	1	1	1	1	1	1	646259	1	1	1	1	1	1	1	1	1	1		(213.07614, 90164.516)(214.0815, 12145.869)
MF119	212.1168@2.856	1	1	1	1	1	1	1	1	1629496	1	1	1	1	1	1	1	1	1	1	1	1	1	1	1	1	1	1	1	1	1	1	1	1	1	1	1	1	1	1	1	1	1	1	1	1		(213.1239, 170169.86)(214.1274, 9080.19)
MF120	212.1183@3.202	1	1	1	1	1	1136954	1	1	1	1	1	1	1	1522531	1	1	1	1	1	1	1	1221338	1	1	1	1	1	1	1	1	1	1	1	1	1	1	1	982167	1153757	1310954	1503703	1	1492717	1	1201218		(213.1253, 132091.55)(214.12845, 9278.26)
MF121	212.1442@24.599	1	1	1	1	1	1	1	1	1	1	1	1	1	1	1	1	1	1	1	1	1	1	1	1	1	422174	1	444700	371592	339394	1	1	1	1	1	1	1	1	1	1	1	1	1	1	1		(213.15025, 46192.484)(214.14781, 17640.25)
MF122	213.0093@18.413	1	1	1	990674	1	1	1	1	1	1	1	1	1	1	1	1	1	1	1	1	1438095	1	1474292	1	1	1	1	1	1	1	1	3594036	2781306	1145554	1175736	1	1	1	4841226	1	1	1	1	1	1		(214.01672, 253462.38)(215.01932, 28217.83)(196.0058, 20970.686)
MF123	215.0471@3.427	1	668454	1	1	1	1	1	1	1	1	1	1	1	1	1	1	1	1	1	1	1	1	1	1	1	1	1	1	1	1	1	1	1	1	1	1	1	1	1	1	1	1	1	1	1		(216.0539, 49235.25)(238.0359, 15421.41)
MF124	215.1996@1.552	1	1	1	1	1	1	1	1	1	1	348166	1	435738	285910	347990	1	1	1	1	1	1	1	1	1	1	1	1	256000	1	1	1	1	1	1	1	1	1	1	1	1	366753	1	448399	383259	405263		(216.20723, 39243.105)(217.20592, 11432.975)(254.1611, 21232.785)
MF125	217.1334@3.8100002	1	1050888	1	1115175	900214	1	1	1	1	1	532718	588577	1	1	626920	1	1269847	1	1	704790	1	1	1	1	1	1	1003882	1	1	1	1	1	1	871251	1	1	1	1	1	1	1	260995	886970	1	1		(218.14003, 60797.22)(219.1394, 8476.405)(220.15495, 9649.285)
MF126	218.127@5.459	1	1	1	1	1	413454	1	1	1	1	477876	1	684396	1	598438	1	1	1	1	1	1	472914	1	1	1	1	1	483052	456717	568862	377225	1	286858	1	1	1	377044	1	353447	1	681748	1	582138	465949	495038		(219.13412, 59129.81)(201.1245, 2915.6033)
MF127	218.1665@27.423998	1	1	1	1	1	1	185270	1	1	1	1	1	1	1	1	1	1	160264	1	1	348807	1	1	1	1	1	1	1	1	1	369598	1970796	735969	1	1	1	229776	186982	1	1	333804	1	1	1	1		(219.17401, 49412.61)(220.1754, 33821.73)(241.159, 10738.509)
MF128	222.1009@6.254	1	1	1	1	1	1	1	1	1	1	539078	1	766089	608559	612952	1	1	1	1	1	1	556813	596859	1	1	766466	1	880679	942872	840591	1	1	1	1	1	1	1	1	1	1	541015	1	684740	1	709453		(223.108, 81846.5)(224.11539, 13371.058)(245.09201, 14088.312)
MF129	223.0961@1.7620002	766993	847280	648211	817962	1	863199	579695	693401	871953	1	1	1	532674	1	528566	837534	831943	646558	1	645440	761105	885958	820663	1	637820	1	1	543197	725255	789834	679530	768851	715523	583983	1	764917	1	694151	612026	813861	1	1	1	1	509814		(224.10341, 137205.72)(225.1069, 17647.637)
[truncated: 499 more rows]

## Sheet: Table S4
Compound	FoodDB_ID	Kegg ID	HMDB ID	InChIKey	SMILES	PubChemID	RT	[Control, T0]	[BHT, T0]	[PLE, T0]	[Control, T11]	[BHT, T11]	[PLE, T11]	[Control, T18]	[BHT, T18]	[PLE, T18]	CompositeSpectrum
[truncated: 407 more rows]

[truncated: 4 more sheets: Table S6, Table S7, Table S8, Table S9]
